# Supplementary material for: Vav2 catalysis-dependent pathways contribute to skeletal muscle growth and metabolic homeostasis
Source: Nat Commun. 2020 Nov 16;11:5808. doi: 10.1038/s41467-020-19489-z (PMC7669868; doi:10.1038/s41467-020-19489-z)
Supplement: Supplementary file 4 — Source Data [file 41467_2020_19489_MOESM4_ESM.xlsx]

## Sheet: Fig 1
FIGURE 1a
L332A WAT mass
	WT									L332A/L332A				t test
4	2.32	2.8	1.98	2.47	4.05	2.79	2.72	4.55	6.14	5.14	3.98	4.34		0.0101035	*
8	3.56333	2.72333	2.11	3.55333	3.31667	3.27667	6.16333	8.73	5.74	6.22333	6.65667	11.3	12.1067	0.000802637	***
9	2.76	1.8075	3.345	3.735	3.855		9.29	10.6733	6.045	6.85667	6.58667	15.595	13.845	0.00293103	**
11	2.42	2.03	5.01	6.15	6.255		11.86	13.84	6.85	7.595	8.63	12.91	16.45	0.00345263	**
12	4.09	2.73	4.66	7.19	6.46		13.73	16.68	10.49	10.17	10.2	15.32	17.43	0.000340237	***
13	4.7	2.855	4.275	7.97	6.695		14.02	16.405	8.945	10.575	9.71	16.12	17.9833	0.00120051	**
L332A Lean mass															Welch corrections/Mann Whitney
			WT							L332A/L332A				t test
4	28.92	28.38	28.57	27.2	29.31	30.43	31.08	25.2	24.77	24.73	25.58	25.42		0.0343185	*
8	32.5433	30.96	30.0333	25.72	30.33	31.61	25.9967	25.8967	26.29	26.4167	26.4733	26.0133	25.5767	0.000815082	***
9	31.805	30.04	26,195000*	30.605	31.855		27.2	27.2133	27.105	27.9767	27.3667	27.4	27.265	2.6269e-06	0.0061	Mann Whitney (non normal)
11	31.955	30.085	26,725000*	29.655	30.17		26.695	26.67	27.82	28.185	27.705	29.515	29.42	0.00621732	0.0102
12	30.4	29.04	26,310000*	30.455	31.06		27.815	27.96	28.12	28.965	28.145	30.24	29.405	0.0197128	*
13	30.61	30.095	26,480000*	30.14	31.44		28.19	28.49	27.425	28.32	28.825	31.0067	30.07	0.0336879	*
FIGURE 1b
Onc WAT mass
						WT													Onc						t test
3	1.3805	2.44	2.14	1.87	3.12	2.36	2.27	2.23	2.79	2.3295	2.46	1.86	2.45	2.23	2.57	2.36	1.91	2.35	1.89	2.4	2.52	3.59	3.4	2.39	0.244885
6	3.23333	4.62667	4.49333	3.62333	2.99333								1.37333	1.41	2.96	2.59667	3.12333								0.0171503	*
7	2.575	5.445	3.53	2.81	2.865								2.005	2.62	2.895	3.155	2.46								0.182137
9	5.13	10.63	7.09	6.705	4.89667								2.41	2.33	3.825	5.925	3.56								0.0272614	*
10	3.72	10.12	6.9	6.36	4.09								2.67	1.7	3.02	4.28	3.65								0.0327192	*
11	4.75	10.3667	5.78	5.06	4.355								2.66	1.86	3.975	5.235	3.28								0.0646788
Onc Lean mass
						WT													Onc						t test
3	16.826	17.73	17.51	15.8	15.87	16.7	15.63	15.99	16.16	16.955	16.03	17.93	17.75	16.6	16.49	15.79	16.64	20.95	19.05	20.74	21.67	21.51			0.00766043	**
6	23.2867	25.1433	24.38	23.7133	22.0733								23.64	23.61	24.9267	28.08	25.7133								0.168294
7	24.16	25.875	25.53	24.76	22.84								26.71	26.39	27.79	31.595	30.135								0.00937663	**
9	24.67	27.01	25.955	25.815	23.7467								27.05	25.9	29.75	30.185	27.525								0.0286012	*
10	24.94	27.03	26.02	26.15	23.75								26.67	26.02	28.86	30.2	27.13								0.0499206	*
11	25.175	27.67	26.51	26.45	25.035								26.4967	26.46	29.14	30.885	27.61								0.0807768
FIGURE 1c/d
GA weight L332A
	WT															L332A/L332A
2	182.273	170.705	170.232	180.525	178.14											164.208	162.648	168.493	162.863
6	216.4	205.3	218.45	196.9	203.9	202.55	202.85	204.8	204.9	205.05	205.1					174.1	196.4	190.9	201.2	182	204.25	202	199.25	202.3
10	237.4	248.1	245.3	268.2	241.3											241.3	224.5	234.6	206.9	208.1	223.6
QU weight L332A
	WT											L332A/L332A											t test
2	269.05	277.7	277.95	257.3								237.85	254.9	227.2	238.55	248.75	246						0.00200717	**
6	293.5	287.7	295.1	251.55	254.3	253.75	261.45	255.05	265.2	255.9	273.1	267.15	259.1	272.45	252.15	243.1	233	235.05	248.3	250.85			0.0271165	*
10	299.4	316.1	334.9	293.1	302.4	274.7						259.1	264.2	271.4	258.8	241.6	255.5						0.000682381	***
GA weight Onc
	WT										Oncovav2										t test
2	167.95	166.65	156.55	173.35	175.1	167.25	153.3				197.1	177	172.25	178.6	175.65	184.6	181	167.2	177.8		0.0065718	**
6	181.8	185.5	198.7	191.5	172.4	165.9	176.1	179.8	178.3	179.4	201	195.5	206.8	195.7	147.9*	195.5	187.8	182.9			0.00531361	**
10	222.9	227.2	234.55	205.55							232.15	236.1	242.45	211.95							0.402937
QU weight Onc
	WT										Oncovav2										t test
2	228	222.1	217								221.6	222.55	224.05	236.4							0.472839
6	207.4	196.6	207	197	215.4	216.3	210.9	196.9	Imflammed tissue. Not quatified	Imflammed tissue. Not quatified	222.9	236.6	253.5	224.3	224.6	250.8	230.4	231.9			7.02333e-05	***
10	275.4	258.7	261.15	266.85							297.45	275.1	283.65	294.55							0.0128824	*
GA weight KO
	WT					Vav2 KO
6	184.4	194.9	207.7	191.05	205.65	172.35	182.05	180.8	187.3					P value calculated together with QU using multiple t tests and asuming consistent SD
QU weight KO														GA	Yes	0.0079	196.7	180.6	**
														QU	Yes	<0.0001	231.1	191.2	***
	WT						Vav2 KO
6	222.75	233.25	229.95	243.35	226.1		184.85	188.7	197.15	194.05
FIGURE 1f
	WT					L332A/L332A					t test		Two-way ANOVA
	799.705	713.703	1969.11	797.926	1428.97	1156.73	816.628	449.275	811.594		5.26602e-10	***	Compare each cell mean with the other cell mean in that row
	896.815	653.779	1912.52	710.275	1939.21	1334.94	548.512	568.211	1075.46
	800.486	1391.3	1446.93	1074.11	1357.07	1328.95	1183.59	810.206	1178.3				Number of families	1
	2597.93	1286.9	986.852	336.11	1427.45	1043.52	996.138	823.223	574.807				Number of comparisons per family	18
	718.086	517.14	1699.77	295.539	1971.36	1013.97	1835.98	1329.56	1196.48				Alpha	0.05
	1312.94	654.821	1525.51	634.08	997.396	1024.08	664.193	1399.42	372.559
	1289.2	580.057	1608.35	1902.8	800.573	709.624	648.182	1893.52	959.082				Uncorrected Fisher's LSD	Predicted (LS) mean diff.	95.00% CI of diff.	Significant?	Summary	Individual P Value
	874.599	756.27	1842.79	1455.83	2311.29	1049.12	1303.78	1566.13	329.602
	832.162	646.359	2330.34	531.025	1026.9	886.878	2975.48	948.668	664.02				WT - L332A/L332A
	1273.06	952.703	1797.32	402.933	899.939	1187.1	682.678	500.39	330.903				200	-0.55	-3.907 to 2.807	No	ns	0.7463
	1651.22	1687.58	1285.78	610.388	1206.54	720.125	1918.55	1580.54	289.464				400	-5.1	-8.457 to -1.743	Yes	**	0.0032
	913.087	832.118	1560.27	829.081	1398.33	1046.78	794.932	790.636	318.363				600	-3.4	-6.757 to -0.04262	Yes	*	0.0472
	1572.64	541.873	1437.34	765.295	1187.28	1000.17	803.263	537.837	1415.86				800	-1.3	-4.657 to 2.057	No	ns	0.4449
	624.23	700.642	932.7	1040.48	1596.68	555.324	751.888	1158.42	1213.83				1000	0	-3.357 to 3.357	No	ns	>0.9999
	1467.59	1227.15	794.281	872.863	1194.78	1008.33	1383.49	1328.73	342.793				1200	-1.05	-4.407 to 2.307	No	ns	0.5371
	2802.53	480.344	1933.57	659.898	1858.85	536.839	1602.01	700.338	311.898				1400	-1.85	-5.207 to 1.507	No	ns	0.2776
	1236.35	761.52	1187.76	1588.43	1093.29	456.825	710.969	2257.36	283.737				1600	3.5	0.1426 to 6.857	Yes	*	0.0412
	1316.11	967.109	1169.83	1591.82	1393.3	1108.26	2189.36	2397.64	381.021				1800	1.8	-1.557 to 5.157	No	ns	0.2907
	1085.79	504.817	2108.48	1877.51	1666.71	797.492	1916.17	2385.01	943.331				2000	3.2	-0.1574 to 6.557	No	ns	0.0616
	1506.16	915.907	1232.45	960.557	1129.48	1067.73	669.01	665.669	493.014				2200	2.4	-0.9574 to 5.757	No	ns	0.1596
	1428.27	460.904	502.777	1624.62	1363.45	665.278	600.929	646.273	1756.4				2400	1.05	-2.307 to 4.407	No	ns	0.5371
	937.56	1035.49	1212.79	2340.28	899.202	1022.04	744.12	456.348	1246.46				2600	0.75	-2.607 to 4.107	No	ns	0.6592
	1763.65	877.115	1074.85	591.339	880.76	1360.5	551.245	335.72	734.661				2800	0.4	-2.957 to 3.757	No	ns	0.814
	2360.37	1146.23	613.122	1147.4	945.24	1300.88	1643.5	1183.81	562.267				3000	-0.05	-3.407 to 3.307	No	ns	0.9765
	1688.93	887.79	854.986	701.77	1081.92	812.115	1350.86	1176	620.021				3200	0	-3.357 to 3.357	No	ns	>0.9999
	1796.45	1093.64	1698.86	902.065	1167.23	1543.09	649.484	597.24	1552.33				3400	0	-3.357 to 3.357	No	ns	>0.9999
	958.084	1195.26	1033.54	708.366	1483.16	252.452	551.159	368.003	430.4				3600	0.2	-3.157 to 3.557	No	ns	0.9063
	2492.41	846.958	1265.69	806.387	1137.9	1127.01	1939.3	356.027	412.957
	869.175	1689.58	1877.98	1001.17	835.98	1163.72	719.084	1319.8	899.983
	1675.56	1040.79	1943.81	1200.08	993.882	605.702	939.643	1057.67	1157.94
	844.181	931.615	955.09	1685.72	997.614	1025.69	1117.94	428.664	682.548
	3577.76	1151.96	634.036	789.595	1015.19	408.574	1741.6	991.018	376.855
	1798.49	1337.8	2412.87	909.529	1364.49	461.989	753.797	2584.22	1251.41
	1943.42	1065.78	1219.52	1464.98	2052.68	1224.12	1081.84	1215.13	1027.73
	2155.51	801.31	1324.65	1078.32	692.918	1741.56	1878.24	1199.3	1379.89
	2278.01	1407.01	1641.24	958.865	2055.24	1904.89	1465.98	1259.44	1011.07
	2260.22	1617.2	561.659	1105.44	620.368	1630.52	751.193	945.674	470.103
	1407.32	1917.64	1537.49	2262	2562.57	1776.92	899.375	1860.67	813.634
	2207.89	446.802	1659.68	1631.61	1101.41	1527.51	362.839	1010.5	1009.59
	786.904	924.195	1440.99	1174.95	1011.33	1526.99	905.493	1703.12	1336.46
	1944.42	543.391	1851.51	1089.3	1944.24	694.394	563.135	1439.47	1305.04
	1753.97	1492.97	1645.45	605.528	718.216	1354.81	921.678	1199.51	1558.88
	2162.59	1416.99	1703.2	1668.36	1177.6	2034.19	759.481	930.443	1294.76
	1047.04	502.083	1571.99	1057.49	1190.44	2034.8	665.712	1568.21	983.511
	2399.07	1736.09	2052.89	2103.97	998.611	1320.75	611.256	775.623	1109.43
	1672.57	352.469	1681.25	1084.14	2081.75	1324.61	855.94	1616.12	717.652
	2654.69	1499.83	1359.24	549.423	1710.19	1564.61	1346.18	618.676	608.392
	1004.25	1488.72	1199.04	1943.68	1160.29	1529.55	883.06	636.379	1395.82
	2141.63	776.577	1650.74	1245.73	1129	1650.87	1167.36	2440.38	985.42
	2007.46	1325.83	1658.99	2532.8	775.232	515.317	1302.01	1576.19	1315.28
	926.625	1719.47	1856.16	1000.61	1841.32	882.583	809.511	1491.11	883.103
	1229.63	856.721	1716.44	1915	2756.53	1472.97	945.674	531.719	1095.72
	1682.46	1298.58	2196.43	603.359	2392.65	1076.24	1373.69	710.232	737.178
	2152.78	1566.13	1773.41	1056.11	561.095	1180.77	783.043	1254.49	767.552
	1935.22	804.218	2235.14	1941.29	1366.4	1858.85	1081.58	358.284	1239.39
	1841.32	765.209	1001.95	1079.62	975.267	1340.28	490.02	538.922	1239.04
	870.954	683.98	1726.55	1662.59	1675.78	1171.35	500.217	1125.4	948.711
	1929.92	1437.04	1839.54	1221.9	632.04	1476.53	1196.26	1371.47	1014.88
	1926.71	1215.66	2124.32	2420.29	1106.7	1457.56	808.687	1144.54	1362.02
	1350.34	1844.96	1810.34	1385.4	1798.45	1594.38	920.507	1845.35	1378.68
	2241.56	2040.61	2010.02	1585.18	2153.04	1751.37	773.844	1183.85	389.438
	2129.52	1622.71	1284.52	1073.63	927.276	1245.99	1407.66	462.249	1374.42
	1981.3	1590.95	1248.24	448.277	1233.32	1225.98	955.697	1998.96	1288.68
	1428.84	544.259	1495.18	2018.09	3020.48	1481.08	1005.77	2166.67	1176.39
	2222.21	1094.59	1500.3	1438.9	2561.09	595.852	2023.91	988.892	1397.12
	1432.44	1253.58	1668.27	1559.32	1332.25	1093.99	1582.44	2277.27	740.909
FIGURE 1g
	WT						L332A/L332A						t test
	1495.27	1182.63	1683.11	1389.53	1059.92		674.043	444.806	678.816	1945.46	1943.63		3.53863e-20	***
	1674.04	2281.39	976.091	1471.4	1369.57		452.964	797.101	682.331	929.923	1489.8
	751.888	1114.38	1506.03	1403.32	467.066		883.928	531.025	943.201	834.809	1080.62
	580.231	1349.91	2337.67	1690.36	1722.9		548.685	594.29	660.158	1420.64	1086.83			Two-way ANOVA
	413.608	1762.47	946.802	1160.77	1542.31		1153.17	812.072	1006.81	1091.04	911.525
	1334.98	876.421	2296.71	909.052	555.628		686.497	905.146	639.764	803.914	803.003			Compare each cell mean with the other cell mean in that row
	1156.3	1234.18	1190.88	1263.86	1149.7		1071.2	501.606	644.277	847.566	1206.11
	1166.49	2051.68	1780.4	604.183	1472.4		1524.26	783.39	1402.11	1385.14	1198.47			Number of families	1
	1411.26	1003.82	1427.49	1623.58	1968.32		820.88	661.98	552.677	1389.96	1433.48			Number of comparisons per family	15
	1634.3	1039.62	2241.47	1404.49	406.795		1173.05	788.076	397.509	1091.64	1312.24			Alpha	0.05
	481.776	1440.21	2697.91	783.737	980.04		1032.46	948.408	1125.23	792.849	931.615
	1491.93	1078.49	2026.08	1148.27	1835.55		1107.39	1460.04	1004.12	1884.28	838.714			Uncorrected Fisher's LSD	Mean Diff.	95.00% CI of diff.	Significant?	Summary	Individual P Value
	1450.92	931.485	1858.15	1441.51	1489.46		684.284	426.495	827.128	1128.01	825.436
	505.815	1926.54	2203.77	1291.89	1324.65		608.262	761.043	811.247	542.784	1378.98			WT - L332A/L332A
	402.846	936.562	1387.44	1308.64	1357.33		687.712	818.884	360.323	614.423	625.054			0-100	0	-5.019 to 5.019	No	ns	>0.9999
	530.634	1628.39	2444.94	1507.94	788.683		1267.94	928.925	488.762	555.845	1093.9			100-300	0.01917	-5.000 to 5.038	No	ns	0.994
	1173.96	2256.4	1889.92	1418.99	544.65		565.825	735.789	467.109	620.542	924.716			300-500	-3.175	-8.194 to 1.844	No	ns	0.2128
	580.795	2220.3	1101.84	1151.57	1410.87		1316.32	1163.76	502.387	1160.77	1068.47			500-700	-12.3	-17.31 to -7.277	Yes	****	<0.0001
	1434.13	730.886	2484.6	1166.97	1194.31		1434.22	424.022	1064.31	415.126	936.388			700-900	-7.9	-12.92 to -2.881	Yes	**	0.0023
	1263.47	1915.91	932.7	1609.65	665.191		604.79	1283.26	692.094	626.096	894.298			900-1100	-8.516	-13.53 to -3.497	Yes	**	0.001
	784.692	1097.11	840.97	1049.42	2018.14		764.775	1072.98	1295.76	590.298	2139.94			1100-1300	-1.311	-6.330 to 3.708	No	ns	0.606
	590.081	1824.91	2270.46	1262.65	1539.1		1389.96	1024.73	1004.38	924.239	1193.53			1300-1500	2.672	-2.347 to 7.691	No	ns	0.2939
	460.297	1633.52	2437.43	1590.9	979.042		798.924	714.961	781.35	734.401	642.845			1500-1700	7.761	2.742 to 12.78	Yes	**	0.0027
	1649.96	851.341	1554.2	1784	1608.78		1510.46	1292.37	393.951	646.273	914.215			1700-1900	7.627	2.608 to 12.65	Yes	**	0.0032
	1591.73	1854.9	1754.75	812.809	765.729		1382.54	710.318	689.274	681.029	1380.76			1900-2100	5.415	0.3959 to 10.43	Yes	*	0.0347
	1511.24	1266.47	1795.02	1170.14	1677.25		1623.49	1035.58	655.558	1195.35	907.446			2100-2300	4.703	-0.3158 to 9.722	No	ns	0.066
	1555.28	1469.5	2060.31	695.696	1853.94		1489.41	768.593	377.072	667.057	1044.91			2300-2500	3.222	-1.797 to 8.241	No	ns	0.2062
	1564.18	635.425	733.142	854.595	2052.59		956.261	1199.69	675.432	935.564	1464.98			2500-2700	0.7117	-4.307 to 5.731	No	ns	0.7794
	2105.7	557.06	649.006	1664.54	1130.61		1202.72	903.671	282.435	1260.61	923.588			2700-2900	1.068	-3.951 to 6.086	No	ns	0.6744
	1949.71	2892.3	1136.51	894.081	1734.49		717.869	1220.26	1735.57	897.509	1042.87
	2537.58	1723.81	1049.73	1507.42	722.034		629.177	1207.85	636.683	2252.8	614.467
	1786.99	1706.07	1022.17	1662.46	1264.3		597.848	430.877	503.732	960.514	586.262
	1702.81	1758.74	825.002	717.348	1663.98		820.359	1739.26	2357.5	1085.7	1117.59
	2296.28	841.925	691.834	630.869	1016.71		911.221	1179.08	790.159	979.649	431.658
	1498.26	1145.4	992.537	1200.95	1260.48		925.757	1367.01	681.897	634.166	1182.33
	2042.18	1455.18	2179.77	748.894	499.913		393.17	971.275	582.617	1581.36	586.826
	1824.39	1415.86	680.292	1428.23	781.047		619.24	1720.38	1556.93	1012.67	677.254
	2018.92	3399.03	1394.86	651.783	1119.37		462.813	1333.2	1113.25	1153.21	555.324
	1922.24	1454.87	603.228	2406.49	463.031		740.823	722.078	1529.38	1444.85	1475.14
	2074.11	1322.22	1042.52	504.556	396.902		545.691	1715.27	728.5	689.881	897.119
	1508.11	1542.65	804.001	2106.66	971.882		837.803	614.033	855.203	924.195	676.126
	2395.08	1557.58	982.643	541.482	913.174		715.092	1469.84	980.864	1066.52	1220.69
	2217.3	900.026	823.31	1825.57	1559.79		745.899	1122.71	1659.2	623.145	1031.81
	2079.23	1826.87	1107.48	1988.67	624.186		859.281	661.416	1689.62	852.86	344.528
	2466.59	1197.35	1040.92	1527.25	1053.85		1111.43	623.796	377.245	1457.22	618.285
	2242.82	1774.23	1111.69	453.441	1137.86		1236.79	1356.5	1077.32	1146.14	1295.67
	1211.36	2721.25	1997.66	844.832	577.28		920.463	422.243	1490.45	1290.64	730.626
	1658.77	1246.51	1737.48	2200.77	1227.93		578.669	1487.98	1061.96	1285.56	630.218
	2093.2	2430.75	770.806	2111.08	645.969		752.669	1571.12	1578.11	1276.19	641.543
	2109.65	896.338	943.851	542.133	1278.23		946.238	635.295	1798.32	1444.37	1121.06
	1518.53	918.164	1314.15	787.035	1369.39		710.145	790.983	1552.55	1197.78	802.352
	2058.93	1299.36	1711.23	2105.27	1607.61		724.334	561.789	2117.2	1573.98	990.28
	1875.6	2999.7	783.65	1765.51	223.466		1498.35	1837.41	2012.06	1093.64	1280.53
	1969.89	2776.23		1837.33	1202.46		778.4	1999.78	1209.02	782.522	948.581
	2391.26	929.749		1716.65	437.126		820.533	370.086	1665.97	1240.74	937.343
	2468.54	1578.19		1311.64	1593.46		715.178	1601.41	1576.59	851.211	1367.18
		1015.01		549.727	835.199		775.623	641.673	928.361	903.107	333.507
		1898.46		1200.82	572.377		1274.88		2281.52	1235.83	987.59
		1601.25			975.831		913.26		1735.05	968.758	690.706
							1213.96
							608.305
							610.865
							1226.46
FIGURE 1i
	WT							Oncovav2							2.00602e-16
	1202.68	573.462	952.877	452.226				1248.76	1360.89	1129.65	915.56
	1321.79	666.146	1224.55	597.457				1649.44	581.229	830.99	919.899					Two-way ANOVA
	1017.96	509.199	1086.44	837.239				1610.69	785.776	528.465	843.096
	957.346	1134.82	437.647	562.093				1295.63	667.968	604.704	1349.35					Compare each cell mean with the other cell mean in that row
	958.648	659.247	934.522	700.165				1336.5	770.763	1172	1561.92
	953.528	563.395	805.216	349.215				675.388	1324.57	1504.43	908.14					Number of families	1
	418.381	792.719	1159.64	630.478				687.842	746.073	1608.74	1284.39					Number of comparisons per family	15
	1452.27	489.152	659.767	655.992				1293.33	554.022	1509.89	1332.86					Alpha	0.05
	1014.49	1134.08	1182.37	984.9				1493.45	1205.2	898.768	929.445
	819.361	306.648	662.935	652.825				1375.51	1311.16	1091.21	2050.72					Uncorrected Fisher's LSD	Mean Diff.	95.00% CI of diff.	Significant?	Summary	Individual P Value
	454.482	543.782	860.453	193.483				508.201	587.911	709.017	1153.48
	1200.9	575.154	541.916	372.95				1028.68	661.85	1614.47	871.171					WT - Oncovav2
	769.982	1188.54	321.357	912.002				1314.46	778.313	1017.49	1642.32					0-100	0	-8.254 to 8.254	No	ns	>0.9999
	1445.54	598.325	1036.93	823.05				1783.78	1616.9	1895.34	1035.71					100-300	3.865	-4.389 to 12.12	No	ns	0.3547
	1257.7	597.718	523.128	952.66				799.835	1199.86	786.08	773.757					300-500	14.46	6.205 to 22.71	Yes	***	0.0008
	362.319	465.504	899.679	905.016				857.676	920.16	1907.19	947.236					500-700	7.341	-0.9133 to 15.59	No	ns	0.0806
	925.323	289.551	1129.7	998.047				787.295	866.094	1336.89	1653.61					700-900	3.51	-4.744 to 11.76	No	ns	0.4005
	1053.81	593.943	461.902	275.97				1247.03	918.381	369.392	1023.52					900-1100	5.324	-2.930 to 13.58	No	ns	0.2034
	1212.01	817.712	456.695	183.806				1738.57	697.214	1259.74	1464.03					1100-1300	0.4928	-7.761 to 8.747	No	ns	0.9059
	1424.93	666.059	1191.96	269.982				1516.01	611.559	1789.07	1225.51					1300-1500	-13.65	-21.91 to -5.398	Yes	**	0.0014
	1191.14	268.55	691.183	782.522				1676.99	1630.57	1587.26	937.95					1500-1700	-10.64	-18.89 to -2.381	Yes	*	0.0121
	504.686	570.424	300.963	857.633				819.448	1764.43	1042.13	1456.22					1700-1900	-5.118	-13.37 to 3.136	No	ns	0.2212
	1001.91	492.45	996.399	859.021				1607.35	1482.77	1253.88	1022.04					1900-2100	-2.534	-10.79 to 5.720	No	ns	0.5435
	1016.71	464.332	666.797	914.692				1006.68	662.978	956.001	1758.87					2100-2300	-1.551	-9.805 to 6.703	No	ns	0.7098
	1001.61	541.482	1226.85	443.461				1269.98	1262.82	1338.5	1371.21					2300-2500	-1.5	-9.754 to 6.754	No	ns	0.7189
	1994.14	305.78	1121.8	929.142				1364.1	1155.64	1964.55	1350.56					2500-2700	0	-8.254 to 8.254	No	ns	>0.9999
	2146.71	648.225	292.849	907.923				1417.21	900.33	1931.05	1194.91					2700-2900	0	-8.254 to 8.254	No	ns	>0.9999
	1841.66	398.811	894.428	836.414				835.329	1113.04	1706.24	1455.26
	2227.24	988.328	270.806	905.667				554.587	594.463	2205.46	1418.55
	716.784	558.188	809.294	712.011				1079.23	542.654	1763.08	1066.87
	1155.47	757.268	364.358	997.353				1354.72	1271.07	1693.22	1711.23
	1793.63	431.051	1037.4	936.258				938.254	1316.71	1440.81	1332.47
	2015.1	608.913	468.975	1075.37				1637.03	625.618	1508.2	1026.12
	1821.88	949.84	701.944	1125.36				1122.8	521.001	1354.9	1400.46
	1637.38	398.073	463.768	711.62				1658.73	1315.98	1840.71	1931.14
	1573.68	668.923	919.596	1324.57				700.382	1252.49	1792.41	2312.38
	678.122	1182.68	412.349	902.239				1214.14	590.818	1296.19	1338.32
	1554.76	640.892	998.221	530.895				1587.82	1178.9	2140.37	983.641
	1847.35	1061.27	1054.8	335.199				1556.67	1320.71	1552.33	1621.67
	542.48	561.182	331.945	1199.38				1389.66	933.698	2121.63	1615.38
	1604.18	663.586	663.629	1189.19				1300.1	1177.47	1762.21	702.985
	1356.72	751.02	848.477	823.917				1384.58	475.657	2400.72	1843.96
	2225.03	1101.23	410.136	1119.24				961.338	1115.03	1668.58	960.34
	1767.6	856.982	1105.01	1687.28				588.519	1416.47	682.678	1518.09
	914.215	978.261	1113.34	863.49				1626.49	800.876	2231.02	2134.82
	1777.88	827.736	350.516	1589.47				928.578	538.662	2048.21	1385.14
	1241.08	657.945	651.74	1108.05				779.007	1306.17	1892.95	2069.64
	1617.33	894.732	1024.43	1201.6				594.854	1501.39	1780.53	1829.78
	1231.32	433.611	445.674	656.687				1218.3	1145.36	1858.28	2153
	1739.95	1081.14	973.748	1672.79				1558.75	1356.42	2312.24	1064.44
			1364.18	1295.11
			1339.62	799.879
			1172.13	878.721
			432.223	1488.55
FIGURE 1j
	WT							Onc							2.08427e-15
	1533.28	1969.06	2227.85	1401.72	1466.29	1010.85		795.322	1453.14	1852.64	1197.08	1623.88
	749.154	1751.02	1555.76	1263.34	1460.69	1255.18		788.163	1945.76	2007.85	1222.21	1968.71				Two-way ANOVA
	540.311	716.827	1591.99	913.347	1249.89	1470.02		747.331	947.93	2321.62	416.602	2527.08
	1677.73	2596.59	1325.57	329.255	1135.95	1320.92		604.66	1675.3	2466.89	664.15	2071.25				Compare each cell mean with the other cell mean in that row
	1041.44	1915.17	1359.07	1196.61	1291.42	1379.85		564.046	1882.54	2517.57	910.223	2320.01
	1441.16	1903.41	838.454	765.252	1170.05	1491.71		876.204	958.171	2546.34	262.735	2261.17				Number of families	1
	1827.74	2568.95	393.214	375.25	1211.32	1245.94		676.907	1980.04	2346.57	513.538	2053.63				Number of comparisons per family	15
	779.398	2042.22	1764.34	1020.09	1572.9	1280.31		782.261	1627.92	2354.38	789.638	1700.6				Alpha	0.05
	1426.45	678.079	1315.93	993.578	1444.59	1228.5		771.067	1877.51	2925.8	912.566	2273.67
	1534.8	1962.94	2113.16	571.986	1305	1218.52		623.622	1798.32	2046.69	465.764	1895.38				Uncorrected Fisher's LSD	Predicted (LS) mean diff.	95.00% CI of diff.	Significant?	Summary	Individual P Value
	1462.47	1320.84	1833.72	1171.4	1540.14	1449.28		734.878	807.732	2275.54	673.696	1945.54
	1363.4	2968.63	2110.65	1019.44	860.93	975.397		1255.27	1338.8	2280.18	973.748	1942.98				WT1 - Onc 1
	1678.16	2745.12	1106.09	1173.31	1625.05	1355.68		1046.39	2152.39	2452.66	955.697	2125.4				200	0.2222	-6.592 to 7.037	No	ns	0.9487
	1803.57	803.654	1619.93	734.314	1400.85	1356.77		1399.2	1593.9	2134.17	1155.56	1962.42				400	6.056	-0.7588 to 12.87	No	ns	0.0811
	1606.01	1847	1695.39	1111.6	892.91	1298.32		948.668	1509.55	2070.73	829.515	2460.21				600	4.722	-2.092 to 11.54	No	ns	0.1728
	1663.24	1890.78	2018.79	909.268	1320.1	1540.4		641.239	1443.72	1961.47	1291.07	1707.71				800	4.944	-1.870 to 11.76	No	ns	0.1536
	1717.87	1000.74	1776.92	755.055	1464.98	1408.84		1079.36	444.416	1996.44	472.837	1736.44				1000	4.389	-2.425 to 11.20	No	ns	0.2049
	1373.08	1413.61	1849.09	1074.72	1539.75	1539.7		724.941	1146.14	1865.88	987.33	2484.51				1200	4.333	-2.481 to 11.15	No	ns	0.2107
	1098.5	2172.78	1724.68	557.754	1582.53	1557.62		1278.44	1346.18	2327.48	798.013	2000.69				1400	2.944	-3.870 to 9.759	No	ns	0.3943
	1560.23	2552.72	1128.83	1206.5	1352.56	1573.33		635.946	1355.72	2157.25	433.915	2209.1				1600	-5.444	-12.26 to 1.370	No	ns	0.1164
	1193.7	2434.39	1570.21	914.562	1098.85	1282.87		659.42	615.291	1690.62	1003.3	1751.5				1800	-5.389	-12.20 to 1.425	No	ns	0.1202
	1876.9	2488.2	1827.78	1294.15	1657.99	1515.45		1135.08	1913.69	1865.05	1319.54	1879.67				2000	-7.056	-13.87 to -0.2412	Yes	*	0.0425
	1231.88	1684.85	871.691	967.934	626.92	1237.09		720.342	1364.97	948.841	1199.43	2152.65				2200	-4.944	-11.76 to 1.870	No	ns	0.1536
	1400.24	1736.7	1622.67	301.31	838.584	988.284		646.229	1575.11	2027.42	1208.37	1911.57				2400	-3.5	-10.31 to 3.314	No	ns	0.3115
	1543.48	2265.99	489.022	466.892	733.707	1346.13		1077.67	1512.15	2402.63	787.859	1964.81				2600	-1.167	-7.981 to 5.648	No	ns	0.7354
	1466.5	1776.79	1896.86	1135.38	1423.07	1460.9		1474.36	1439.56	1855.9	495.27	1695.09				2800	-0.05556	-6.870 to 6.759	No	ns	0.9872
	1567.95	617.417	2069.17	984.509	883.798	1452.44		803.133	1010.41	1867.22	555.454	1681.46				3000	-0.05556	-6.870 to 6.759	No	ns	0.9872
	875.119	1637.9	1202.29	656.296	1106.92	1029.59		986.896	1990.67	1719.87	838.974	1383.97
	1191.05	2082.23	1828.69	708.756	1278.7	1012.32		600.581	1613.16	2052.29	794.281	1580.66
	656.253	1938.95	1262.47	314.935	1043.26	1393.65		761.911	1384.32	2492.97	1370.82	1642.24
	401.154	538.054	566.606	1106.27	627.267	2000.13		1311.81	1123.02	1733.27	1871.56	1427.49
	762.996	1372.08	307.949	1296.36	1460.95	778.139		1417.47	1173.61	1302.53	1674.17	1611.13
	300.833	917.122	1060.88	979.085	1122.28	1523.3		1191.31	1409.1	1644.06	1989.98	566.649
	258.092	426.452	306.995	1318.41	425.627	1185.54		1593.73	1073.55	1967.76	1811.16	1430.53
	1263.91	851.731	1032.33	1192.27	1240.87	1513.32		1483.77	1224.81	1387.31	1138.2	1670.88
	1005.55	377.766	335.243	1237.83	1139.55	304.391		1527.77	990.975	1583.44	2591.9	2098.2
	374.078	1535.32	767.682	1414.43	661.937	1655.3		1670.1	873.601	1803.74	2086	1313.98
	624.36	1431.27	354.422	855.116	1159.29	2341.49		1681.12	1238.83	1594.29	1960.43	1392.04
	779.311	694.784	790.723	1509.63	807.082	1721.73		1583.79	1333.03	1319.54	1912.61	1591.34
	537.794	892.476	1010.59	1402.85	274.017	1022.95		1393.65	1179.55	1625.36	1584.7	861.668
	509.286	864.662	758.874	1078.71	1113.9	1852.64		1552.63	1356.5	1611.26	2253.41	1095.29
	526.382	422.416	525.861	1157.38	593.682	1286.08		1635.21	1271.46	1730.06	2382.8	599.41
	807.472	1378.2	977.393	1426.02	521.045	1588		1587.69	1219.34	1202.94	1779.22	1403.97
	432.136	923.327	1035.67	976.699	691.617	1722.34		1708.67	1360.32	1746.77	2630.13	2156.08
	1142.5	1540.66	710.492	975.137	975.701	1371.87		1556.5	1321.18	1682.2	2598.41	615.378
	991.799	1040.96	426.842	1154.13	1495.92	1289.46		1841.01	1184.63	1762.43	2226.16	2041.44
	518.485	686.497	703.68	1327.56	758.396	1920.38		1689.53	1395.04	1513.02	1529.51	1719
	753.884	1138.72	362.406	1507.46	338.584	1650.18		836.457	1437.65	1236.61	1983.6	1613.42
	1188.93	1129.57	457.173	1508.63	983.164	1485.55		1796.06	1146.58	1230.93	2118.81	596.416
	487.59	1101.75	569.34	1183.63	774.755	1996.88		1160.38	1260.65	1665.54	2231.28	1954.4
	640.285	675.041	317.799	1068.86	603.532	1875.55		1747.77	1540.18	1509.46	1844.36	1537.75
	582.227	504.513	536.015	1226.63	779.268	1800.36		1819.28	1093.46	675.952	2170.83	1290.9
	776.621	698.299	1110.87	1140.63	628.656	1872.6		617.461	1297.1	1549.68	2217.13	1724.25
	513.061	680.639	796.754	1424.67	1210.75	1300.36		1598.5	1262.78	1599.54	1633.21	1192.88
	392.216	771.284	389.612	1200.73	1112.08	1751.63		1570.47	1328.65	1766.12	2243.64	2213.83
	1335.33	1425.28	632.17	1372.04	682.288	1912.26		1708.24	1266.77	1441.03	1787.99	1285.34
	745.683	1182.51	851.297	931.008	762.822	1372.39		1505.29	1345.74	1097.07	2085.57	1180.64
	727.675	744.294	1002.26	1252.8	564.002	1479.95		1428.8	1155.78	1708.89	2065.82	1281.87
	308.947	518.615	605.788	1131.91	913.694	1792.37		1848.48	1248.29	1599.84	2464.77	1016.4
	552.634	891.304	570.728	927.666	1308.64	1498.79		1742.17	1438.12	1232.54	2763.95	1993.1

## Sheet: Fig 2
FIGURE 2a
FIGURE 2b
2-m-o	WT										L332A/L332A										t test
Insulin	1.50595	1.17285	0.783331	0.537865	0.583937	0.557576	1.54151	0.830839	1.48614		0.392076	0.632482	0.558306	0.153511	0.974956	0.474112	0.530504	0.18218	0.194409		0.0050419	**
4-m-o	WT										L332A/L332A										t test
Insulin	0.946901	1.27861	0.766593	1.31371	0.987749	1.03557	0.948098	0.864854	0.915983		0.499266	0.5136	0.63489	0.30891	0.591985	0.841762	0.761383	0.631251	0.574431	0.256189	8.94268e-05	***
FIGURE 2c
2-m-o	WT										L332A/L332A										t test
Insulin	1.85031	0.774831	0.694713	0.680145	0.227986	1.64082	0.493731	1.63753			0.696896	0.593948	0.890688	0.53978	0.371457	0.751885	0.20684	0.873502			0.121178
4-m-o	WT																				L332A/L332A																				t test
Insulin	1.48391	0.878544	1.38847	0.893322	0.493555	0.844339	1.01786	0.956883		1.37152	0.740398	0.875816	1.05539	0.609664	1.08554	2.06141	1.01252	0.607417	0.623458		0.77506	0.404355	0.231193	0.38741	0.178822	0.64702	1.37628	0.633712	0.536915	0.389312	0.433551	0.946936	1.25409	0.611434	0.345895	0.398954	0.845275	0.339891	0.104846	0.491781	0.000674369	***
FIGURE 2d
2-m-o	WT				L332A/L332A																t test
Insulin	0.979771	1.02023	0.998231	1.00177	0.90827	0.958604	0.733252	0.601006													0.0518904
4-m-o	WT										L332A/L332A										t test
Insulin	0.874107	1.2214	0.879227	0.981292	1.04398						0.455859	0.614653	0.802727	0.479868	0.625404	0.361841					0.000898648	***
FIGURE 2e
FIGURE 2f
	WT	Oncovav2	t test
	0.574133	3.18813	0.00411508	**
	0.99022	3.1647
	1.81046	2.48349
	0.625187
FIGURE 2g
	WT	Oncovav2	t test
	0.708969	1.31278	0.113174
	1.34957	1.48191
	1.38414	1.85506
	0.557327
FIGURE 2h
FIGURE 2i
	WT						L332A						t test
5	1.1401	0.859903	1.0168	1.09074	0.892456		0.792924	0.863259	1.13287	1.0434			0.664767
10	2.37962	1.99715	2.23404	2.05424	1.7834		1.47898	1.16787	1.16928	1.22138			0.000424839	***
FIGURE 2j
	WT						L332A						t test
5	1.19382	0.806183	0.939255	1.18031	0.880435		1.48924	0.393161	0.374864	0.318616			0.218922
10	3.50001	4.41115	1.02746	0.618796	0.580376		1.66051	2.77248	0.420909	0.271995			0.499191
FIGURE 2k
FIGURE 2l
	WT						Onc						t test
5	0.947885	1.05211	1.31088	0.689122			1.12098	3.11635	2.05415	3.36676			0.0376722	*
10	1.37887	1.10777	1.25794	0.812439			15.4407	10.92		10.8619			0.000310642	***
FIGURE 2m
	WT						Onc						t test
5	1.30778	0.692219	1.09302	0.906976			0.856866	1.64349	0.864907	1.39158			0.453714
10	0.633561	0.853571	1.02325	0.775269			2.24464	1.63612	1.70436	1.5726			0.00143702	**

## Sheet: Fig 3
FIGURE 3a				FIGURE 3b
FIGURE 3c
sh-Sc	sh1 Vav2	sh2 Vav2
1	0.179929	0.274333
1	0.174283	0.319857
1	0.271119	0.271119
	0.179991	0.380245
t test	9.18688e-07	3.00745e-06	***
FIGURE 3d
FIGURE 3e
FIGURE 3f
	WT			KO 3			KO 4			WT				Onc
-	0.293239	0.822061	0.0178067	0.458628	0.413245	0.0908224	0.735279		0.0505463	0.89172	0.371598	0.257541	0.0921209	0.320509	0.401708	0.390041	0.387352
+	1	1	1	1.36589	1.18176	0.908591	3.73562	2.4058	0.56298	1	1	1	1	0.502578	1.05756	1.15612	1.2952
FIGURE 3g
FIGURE 3h
FIGURE 3i
		Clon 5			Clon 11			Clon 12					Empty			Onc			Onc mut
	-	0.791064		0.0663534	0.0422396		0.391232	0.0878448		0.165766		-	1	1	1	1.8747	2.18128	1.85962	0.350319	1.03541	1.16614
	+	1	1	1	0.320117	0.333893	0.447641	0.0442307	0.302521	0.146274		+	3.05772	1.28985		4.60952	7.12901		3.00466	2.43585
						t test	9.71179e-05		t test	0.000371307							t test	0.000751921		t test	0.0149177

## Sheet: Fig 4
FIGURE 4c
–INS	Lenti																			Oncovav2																			Oncovav2 mut
C	1.66	1.47	0.94	1.51	1.69	1.69	1.94		1.45	1.62	2.08									1.97	2.45	2.95	2.11	2.79	2.56	2.07		2.47	2.54	2.69	2.52								1.99	1.27	1.4	1.17	1.88	1.28	1.57	2.04	1.88	1.46	2.11
WORT 100 nM	1.22	0.78	1.12	0.84	1.48	1.08	1.25													1.18	1.47	0.91	0.94	1.1	1.25														1.63	1.1	1.04	0.94	1.3	1.01	0.94	1.17	1.43
PIK75 200 nM	0.94	1.75	1.5	1.09	1.34	1.19	1.2	1.72	2.07	1.46	1.66	2.12	1.31	1.12	1.36	1.47	1.92	1.58	1.56	1.48	1.75	1.7	1.47	1.06	2.09	2.53	2.08	1.95	1.7	1.5	1.88	1.81	1.48	1.68	1.83	1.56	2.5		1.45	1.93	1.71	1.04	1.95	1.58	1.81	1.28	1.3	2.07
TGX 500 nM	1.94	1.59	1.34	1.64	2	1.45														3.3	3.04	3.62	4.01	2.98	2.17														1.8	1.77	1.35	1.61	1.83	1.74
TGX 200 nM*	1.48	1.32	1.77	1.66																3.41	1.91	1.32	2.78	2.58
INS	Lenti																Oncovav2																Oncovav2 mut
C	3.69	2.24	7.81	3.02	3.4	6.07	5.08	4.64	4.54	2.61	3.69	3.44292	7.44275	3.93526			2.58	6.86	5.2			3.72	3.77	2.48	4.9	3.32		4.66	4.85	3.41			2.58	2.63	2.55	3.85	7.17	2.83	3.11		2.56594	5.62128	3.90567
WORT 100 nM	1.46109	1.44923	2.13528	1.57591	1.94175	2.43115											2.05	2.57	1.59	1.81	1.32	2.61											1.42674	2.10148	2.10392	2.23253	2.13364	1.96796
PIK75 200 nM	1.11	1.94	1.33	1.4	1.59	1.57	2.18	2.59									4.07	1.86	1.91	2.07	3.37	2.14	1.77	1.71	1.68	2.69	1.53	2.18	1.13	2.26			1.63	1.83	1.59	1.9	2.24	1.26	1.17	1.82	1.13	1.86
TGX 500 nM					3.52	2.58	2.88	3.9	4.79	2.21	2.3											6.09	6.8	4.44	4.74	4	5.22	5.07					3.04	2.96	3.64	3.61	4.3	2.7
TGX 200 nM	3.35	2.57	3.87	1.32													3.21	3.79	2.63	2.81
FIGURE 4d
FIGURE 4f
GFP	GFP						Vav2 Onc
Control	0.92	0.79	1	1.15			3.89	2.56	1.58	1.81
WORT	1.25	1.37	1.24				2.16	2.04	1.75	1.85	2.37
PIK	0.8	0.98	1	0.82			1.72	2.08	1.85	2.4	2.88	3.21
mCHERRY	Control						WORT						PIK
GFP	4.13	4.23	5.21	3			1.73	1.39	2.09	1.31			0.81	1	1.33	1.54
Vav2 Onc	3.21	2.43	2.15	3.34			1.54	1.95	0.99	1.64	1.12		1.83	2.15	1.89	1.32	0.96	2.23

## Sheet: Fig 5
FIGURE 5a
	GFP																				Rac1 Q61L																				RhoA Q63L
GTPase-GFP	1.22	0.83	0.84	1.23	1.04	1.01	0.88	1.11	1.21	0.98	0.84	0.99		1.04	1	0.81	1.25	0.96			8.92	4.53	3.39	4	6.39	18.29	3.55	5.17	2.83	1.31	2.36	3.48	3.54	1.97	4.89	2.58	2.54				1.12	1.37	1.22	1.26	0.53	1.09	1.31	1.01
mCherry-PH-Akt	1.37	0.99	0.91	1.01	1.07	0.96	1.3	1.19	1.09	1.06	1.38	1.24		1.14	1.62	0.98	1.71	1.08			1.76	1.39	2.55	2.4	1.57	2.76	1.31	2.23	3.07	1.31	1.71	2.32	1.79	2.7	1.82	2.76	2.33				0.98	0.96	1.09	1.05	0.96	0.81	0.99	0.99
																					Kruskal Wallis: EGFP								Kruskal Wallis: PH-Akt
FIGURE 5b																					Number of families	1							Number of families	1
																					Number of comparisons per family	4							Number of comparisons per family	4
																					Alpha	0.05							Alpha	0.05
																					Dunn's multiple comparisons test	Mean rank diff.	Significant?	Summary	Adjusted P Value	A-?			Dunn's multiple comparisons test	Mean rank diff.	Significant?	Summary	Adjusted P Value	A-?
																					GFP vs. Rac1 Q61L	-40.7353	Yes	****	6e-06	B	Rac1		GFP vs. Rac1 Q61L	-31.4706	Yes	***	0.000803	B	Rac1
																					GFP vs. RhoA Q63L	-6.80147	No	ns	>0.999999	C	RhoA Q63L		GFP vs. RhoA Q63L	11.6636	No	ns	0.699203	C	RhoA Q63L
																					GFP vs. Cdc42 Q61L	-35.8154	Yes	****	7.1e-05	D	Cdc42 Q61L		GFP vs. Cdc42 Q61L	-1.33987	No	ns	>0.999999	D	Cdc42 Q61L
																					GFP vs. RhoG Q61L	-40.8235	Yes	****	6e-06	E	RhoG Q61L		GFP vs. RhoG Q61L	-41.1765	Yes	****	5e-06	E	RhoG Q61L
																					Test details	Mean rank 1	Mean rank 2	Mean rank diff.	n1	n2	Z		Test details	Mean rank 1	Mean rank 2	Mean rank diff.	n1	n2	Z
																					GFP vs. Rac1 Q61L	17.8235	58.5588	-40.7353	17	17	4.81202		GFP vs. Rac1 Q61L	30.3824	61.8529	-31.4706	17	17	3.71804
																					GFP vs. RhoA Q63L	17.8235	24.625	-6.80147	17	16	0.791183		GFP vs. RhoA Q63L	30.3824	18.7188	11.6636	17	16	1.35694
																					GFP vs. Cdc42 Q61L	17.8235	53.6389	-35.8154	17	18	4.29084		GFP vs. Cdc42 Q61L	30.3824	31.7222	-1.33987	17	18	0.160542
																					GFP vs. RhoG Q61L	17.8235	58.6471	-40.8235	17	17	4.82244		GFP vs. RhoG Q61L	30.3824	71.5588	-41.1765	17	17	4.86473
FIGURE 5c
FIGURE 5d
FIGURE 5e
FIGURE 5f
FIGURE 5g
	WT				L332A/L332A
-	0.134938				0.264014				t test
+	0.5958	0.530298	1.05012		0.0664777	0.453249	0.175525	0.263192	0.0338041	*
[truncated: 43 more columns]

## Sheet: Fig 6
FIGURE 6a
PH-Akt
	GFP																														Vav2 Onc
-	1.13	0.93	0.87	0.84	0.81			0.79	1.08	0.75	1.16	1.16	1.03	1.18	0.85																1.82	1.56	2.11	1.25	1.59	1.59	1.8	1.68	1.4	1.74	1.26	1.64	1.97	1.05	2.13	1.2	1.67	1.24	1.58
Lat 200 nM	0.72	1.09	0.89	0.99	1.1	0.78	1.02	1.22	1.1	0.88	1.15	1.19	1.07	0.81	0.94																1.19	1	0.78	0.9	1.16	1.03	1	1.18	0.89		1.03	0.91	0.78	0.9	0.87	1	1.03	0.97	1.16
Cyt D 2 uM	0.87	0.87	0.91	1.03				1.15	1.09	0.92	1.11	0.79	1.35	0.88	1.02	1.23															1.07	1.24	0.92	1.18	0.86	0.89	1.28	0.89	1		0.81	0.92	0.86	0.89	1.01	1.21		0.98	1.2
GFP
	GFP																														Vav2 Onc
-	0.82	0.78	1.04	1.31	0.79			0.79	1.08	0.75	1.16	1.16	1.03	1.18	0.85																2.01	3.29	4.06	2.1	2.64	2.92	3.2	5.02	2.72	3.23	3.26	2.54	3.43	2.61	2.8	1.68	2.28	1.73	2.62
Lat 200 nM	1.03	0.86	1.1	0.98	0.99	0.87	1.09	1.22	1.1	0.88	1.15	1.19	1.07	0.81	0.94																1.16	1	1.22	0.8	1.06	0.95	0.95	1.48	1.03		1.08	1.1	1.41	0.96	1.33	1.32	1.08	1.83	1.52
Cyt D 2 uM	0.95	0.9	1.11	0.95				1.15	1.09	0.92	1.11	0.79	1.35	0.88	1.02	1.23															1.02	1.15	0.89	0.93	1.07	1.29	1.27	0.93	0.92		1.09	1.03	3.6		0.93	1.04	1	1.01	1.16
FIGURE 6b
PH-Akt
	GFP																				Rac1 Q61L
None	1.37	0.99	0.91	1.01	1.07	0.96	1.3	1.19	1.09	1.06	1.38	1.24		1.14	1.62	0.98	1.71	1.08			1.76	1.39	2.55	2.4	1.57	2.76	1.31	2.23	3.07	1.31	1.71	2.32	1.79	2.7	1.82	2.76	2.33
Lat A	1.13	0.72	1.14	1.33	1.15	1.18	1.44	0.97	1.12	0.94	0.96	1.21	1.02	1.15	0.93	1.09	1.12	1.08			1.08	1.29	1.11	0.87	1.2	1.17	0.84	1.05	1.04	1.03	0.94	1.1	1	0.95	0.86	0.99	1.12	1.07
Cyt D	1.05	0.98	0.99	0.94	0.9	1.15	1.25	1.19	0.84	1.12	1.02	1.26	1.07	1.06	1.21	1.39	1.03	1.12			0.98	0.92	1.18	1.04	0.92	1.17	0.74	1.26	1.85	0.92	2.07	2.21	1.86	1.09	1.81	0.92	1.24	1.74
GFP
	GFP																				Rac1 Q61L
None	1.22	0.83	0.84	1.23	1.04	1.01	0.88	1.11	1.21	0.98	0.84	0.99		1.04	1	0.81	1.25	0.96			8.92	4.53	3.39	4	6.39	18.29	3.55	5.17	2.83	1.31	2.36	3.48	3.54	1.97	4.89	2.58	2.54
Lat A	1.07	0.81	1.34	1.18	1.04	1.18	0.89	1.28	1.11	1.22	0.86	0.99	0.85	0.96	1.15	1.13	1.04	0.94			4.58	3.56	1.96	1.58	2.5	3.76	4.66	1.18	1.93	3.1	1.98	4.5	2.01	1.89	2.45	2.42	2.66	3.88
Cyt D	1.05	0.98	0.99	0.94	0.9	1.15	1.25	1.19	0.84	0.73	1.17	0.98	1.04	1.26	1.03	1	1.01	0.87			3.5	2.63	2.29	2.77	2.62	0.94	2.76	1.42	2.4	2.01	5.87	4.49	4.33	3.67	4	2.96	2.07	2.25
FIGURE 6d
	GFP																				Rac1 Q61L																				Rac Q61L F37A
GTPase-GFP	1.22	0.83	0.84	1.23	1.04	1.01	0.88	1.11	1.21	0.98	0.84	0.99		1.04	1	0.81	1.25	0.96			8.92	4.53	3.39	4	6.39	18.29	3.55	5.17	2.83	1.31	2.36	3.48	3.54	1.97	4.89	2.58	2.54				8.73	2.69	1.98	25.19	22.26	5.96	16.45	22.71	9.71
mCherry-PH-Akt	1.37	0.99	0.91	1.01	1.07	0.96	1.3	1.19	1.09	1.06	1.38	1.24		1.14	1.62	0.98	1.71	1.08			1.76	1.39	2.55	2.4	1.57	2.76	1.31	2.23	3.07	1.31	1.71	2.32	1.79	2.7	1.82	2.76	2.33				2.59	2.06	1.92	1.23	2.2	2.39	1.37	1.47	0.98
	EGFP								PH-Akt
	Number of families	1							Number of families	1
	Number of comparisons per family	3							Number of comparisons per family	3
	Alpha	0.05							Alpha	0.05
	Dunn's multiple comparisons test	Mean rank diff.	Significant?	Summary	Adjusted P Value	B-?			Dunn's multiple comparisons test	Mean rank diff.	Significant?	Summary	Adjusted P Value	B-?
	Rac1 Q61L vs. GFP	33.9118	Yes	****	4e-06	A	GFP		Rac1 Q61L vs. GFP	33.9412	Yes	****	3e-06	A	GFP
	Rac1 Q61L vs. Rac1 Q61L F37A	-3.01324	No	ns	>0.999999	C	Rac1 Q61L F37A		Rac1 Q61L vs. Rac1 Q61L F37A	5.21471	No	ns	>0.999999	C	Rac1 Q61L F37A
	Rac1 Q61L vs. Rac1 Q61L Y40C	0.161765	No	ns	>0.999999	D	Rac1 Q61L Y40C		Rac1 Q61L vs. Rac1 Q61L Y40C	4.51471	No	ns	>0.999999	D	Rac1 Q61L Y40C
	Test details	Mean rank 1	Mean rank 2	Mean rank diff.	n1	n2	Z		Test details	Mean rank 1	Mean rank 2	Mean rank diff.	n1	n2	Z
	Rac1 Q61L vs. GFP	42.9118	9	33.9118	17	17	4.85838		Rac1 Q61L vs. GFP	46.2647	12.3235	33.9412	17	17	4.86272
	Rac1 Q61L vs. Rac1 Q61L F37A	42.9118	45.925	-3.01324	17	20	0.448852		Rac1 Q61L vs. Rac1 Q61L F37A	46.2647	41.05	5.21471	17	20	0.776804
	Rac1 Q61L vs. Rac1 Q61L Y40C	42.9118	42.75	0.161765	17	16	0.0228214		Rac1 Q61L vs. Rac1 Q61L Y40C	46.2647	41.75	4.51471	17	16	0.636942
[truncated: 27 more columns]

## Sheet: Fig 7
FIGURE 7a
	WT Control															WT HFD															V2 Mut COntrol															V2 Mut HFD
0	75	81	87	84	93	82	79	104	91	90	80	93	83	75		102	67	128	82	97	150	145	132	109	146	127	114	114	83	86	106	100	109	81	94	90	100	79	73	105	78	103	92	83	112	107	99	132	168
30	331	317	333	388	297	272	292	342	383	431	400	370	341	357		432	408	391	478	491	322	528	449	423	391	460	360	468	379	436	388	388	396	399	485	441	409	374	466	468	372	392	412	491	393	467	430	461	313
60	241	248	239	248	204	251	257	224	241	315	239	324	356	321		420	302	354	385	440	393	379	365	341	442	333	408	416	432	406	352	366	389	326	348	339	322	302	279	372	419	380	404	330	366	498	380	464	421
90	142	172	174	219	160	181	166	151	80	205	221	209	195	165		249	239	264	273	259	260	299	309	355	269	263	247	228	249	354	243	229	225	261	164	219	186	219	204	252	274	265	250	200	201	294	419	323	398
120	131	139	110	144	188	188	146	132	140	135	167	120	141	159		186	160	203	234	159	228	215	252	199	282	157	147	196	191	243	202	188	131	192	184	126	177	138	168	144	171	179	189	186	200	303	367	323	315
150	121	162	119	124	119	125	157	121	164	207	141	150	125	130		246	138	140	222	175	185	209	249	175	234	174	129	196	194	227	142	172	166	160	179	158	137	120	112	139	170	146	174	183	176	239	264	251	298
180	118	89	174	121	124											188	134	192	180	132											149	147	124	174	160											231	163	281	230
FIGURE 7b
	WT Control															WT HFD															V2 Mut COntrol															V2 Mut HFD
2 months	31845	28485	28665	30675	31875	31305	31365	32670	34815	30945	30090	31185	28890	30645	30420	37080	39975	42585	41445	43485	47925	40770	39630	40935	48075	42345	37365	38925	32790	43605	36240	39420	39975	40035	33750	35865	36630	36195	32730	33120	31560	33405	34590	34515	32595	50100	47595	42510	41730
3 months	28890	29205	30765	33960	31065	32055	33870	23970	27540	29340						45420	37725	40995	40785	44640	40785	41460	41295	45150	40755						39120	35175	39315	39750	38085	35820	36240	36600	38730	38715						56820	55800	57795	57165
4 months	28290	29925	28770	33090	28650	29865	29370	28845	31905	37035	34125	34335	34110	33135		43830	36345	40380	45660	44550	41115	47940	46965	43800	47220	43377	38505	43890	41685	44648	39270	39210	38355	38955	36975	37470	36375	33975	36285	40740	40800	40215	41640	40200	39120	52050	53325	52875	53910
FIGURE 7c
	WT																L332A																t test
0	91	80	74	83	126	101	106	110	89	90	92	82	72	85	113	94	92	92	116	109	99	98	94	91	127,00000*	89	100	95	113	111	84		0.225508
15	104	80	77	106	93	107	114	96	77	99	85	106	86	68	80	88	131	136	103	147	98	118	95	150	99	98	118	120	105	132	153		6.90859e-05	***
30	69	79	74	74	76	65	72	48	107	77	82	69	76	60	72	54	130	84	114	97	88	106	81	75	82	71	90	100	84	78	91		0.000868935	***
60	77	73	81	73	68	51	69	82	96	78	64	71	79	51	68	69	79	101	88	79	75	69	69	65	77	68	81	76	69	84	125		0.0892339
90	83	87	88	93	80	96	93	97	103	78	95	74	75	69	89	78	87	132	87	110	108	67	68	93	68	71	112	77	79	83	94		0.59238
120	87	75	116	101	92	119	126	106	83	86	84	91	118	75	84	118	129	143	114	104	133	97	76	88	106	100	119	109	95	125	111		0.0595181
FIGURE 7d
	WT																					L332A/L332A																					t test
3	13020	12660	10478	11745	11700																	9735	10620	10718	9608	11250	11363																0.0271441	*
4	9900	9503	10185	10373	9870	10020	10875	10305	11445	9863	9840	9473	9930	7733	9638	9420						12495	13755	11940	12435	11678	10425	9203	10680	10223	9405	12120	10988	10178	11453	13208	10568						0.000953324	***
5	8318	8610	8625	9023	9683																	9900	12540	10560	10628	10208																	0.00611833	***
6	8078	8903	8295	8873	9510	9150	9863	8303	8730	10095	10590	10553	10508	9443	9998	10313	9960	9653	10815	9735	9075	9668	9998	11303	10065	10658	10613	11565	12060	12660	12255	11115	11940	10943	11235	11768	12368	10635	11445	11573	13463	9765	2.21782e-07	***
FIGURE 7e
	WT HFD					L332A/L332A HFD					t test
0	79	96	110	95	75	153	90	102	123	117	0.0697546
15	97	119	114	105	108	140	137	140	190	139	0.00580382	**
30	60	71	77	83	100	110	113	123	105	139	0.00216694	**
60	63	93	81	51	76	87	98	103	145	100	0.0254949	*
90	94	64	56	78	94	149	121	102	96	126	0.00909157	**
120	86	75	83	106	109	123	130	165	126	145	0.00203566	**
AUC	WT HFD					L332A/L332A HFD					t test
2m HFD	8835	7613	8895	7860	8243	11498	11243	13058	12855	12773	2.28353e-05
3m HFD	9398	9938	9623	9615	11168	14648	13793	14258	15255	15045	3.44697e-06
4m HFD	10958	14933	10898	12045	12323	16770	19178	16448	14790	14460	0.00630545	**
FIGURE 7f
	WT								Vav2 L332A									Two-way ANOVA
-10*	0*	0*	0*	0*	0*	0*			0*	0*	0*	0*	0*	0*	0*	0*		Compare each cell mean with the other cell mean in that row
0	10	20	20	10	20	20			10	20	10	10	10	10	10	0
10	15	40	40	10	20	20			15	30	10	10	10	10	10	0		Number of families	1
20	25	50	40	10	30	30			20	35	10	10	10	10	10	0		Number of comparisons per family	18
25*	35*	60*	50*	20*	35*	40*			30*	45*	20*	20*	20*	15*	10*	0*		Alpha	0.05
30	50	60	60	35	40	45			45	45	30	30	20	25	30	0
35*	60*	65*	65*	45*	45*	55*			55*	45*	30*	30*	20*	30*	40*	0*		Holm-Sidak's multiple comparisons test	Predicted (LS) mean diff.	Significant?	Summary	Adjusted P Value
40	70	65	65	45	45	55			65	45	35	32	25	30	45	20
45*	80*	65*	67*	50*	47*	57*			70*	45*	35*	32*	30*	33*	45*	25*		WT - Vav2 L332A
50	90	65	70	50	50	60			70	45	35	32	30	33	45	25		Row 2	6.667	No	ns	0.3058
55*	90*	70*	70*	60*	53*	60*			70*	45*	33*	32*	31*	35*	47*	30*		Row 3	12.29	No	ns	0.1159
60	90	70	70	60	55	65			70	45	32	32	35	35	47	30		Row 4	17.71	Yes	*	0.0312
70	88	72	70	59	55	67			72	45	31	33	40	35	47	35		Row 6	20.21	Yes	*	0.0231
80	85	72	70	55	57	67			74	45	31	33	45	36	47	40		Row 8	20.38	Yes	*	0.0231
90	80	72	70	55	57	69			70	45	31	33	50	37	48	42		Row 10	24.79	Yes	**	0.0028
95*	80*	72*	70*	55*	57*	69*			70*	45*	31*	33*	50*	37*	48*	47*		Row 12	27.58	Yes	***	0.0006
100	80	72	70	55	57	69			70	45	31	33	55	38	48	47		Row 13	26.25	Yes	**	0.0013
105*	80*	72*	70*	55*	57*	70*			71*	45*	31*	33*	60*	38*	49*	47*		Row 14	23.79	Yes	**	0.0047
110	80	72	70	55	57	70			71	45	31	33	65	38	49	47		Row 15	22.67	Yes	**	0.0082
115*	80*	72*	70*	55*	57*	71*			71*	45*	31*	33*	65*	38*	49*	47*		Row 17	21.29	Yes	*	0.0157
120	75	72	70	55	57	71			71	45	31	33	65	39	49	47		Row 19	19.96	Yes	*	0.0236
130	75	72	70	55	57	70			71	45	31	33	65	39	49	47		Row 21	19.17	Yes	*	0.0312
140	75	72	70	55	57	70			71	45	31	33	65	39	49	47		Row 22	19	Yes	*	0.0312
150	75	72	70	55	57	70			71	45	31	33	65	39	49	47		Row 23	19	Yes	*	0.0312
160	75	72	70	55	57	70			71	45	31	33	65	39	49	47		Row 24	19	Yes	*	0.0312
165*	75*	72*	70*	55*	57*	70*			71*	45*	31*	33*	65*	39*	49*	47*		Row 25	19	Yes	*	0.0312
170	75	72	70	55	57	70			71	45	31	33	65	39	49	47		Row 27	19	Yes	*	0.0312
FIGURE 7g
	WT																				L332A/L332A																				t test
3	93	117	133	107	134	101	102	108	75	105	121	89	106								127	116	107	91	115	133	119		107	111	109	109	100								0.391594
4	95	101	82	114	101	118	85	103	108	110	105	90	90	74	89	90					95	103	85	116	91	93	139	133	137	125	77	109	107	89	101						0.11471
5	91	76	86	77	80	94	88	94	86	92	121	84	109								86	113	92	86	96	104	109														0.206547
6	82	79	104	91	75	81	87	84	93	90	100	79									73	105	106	100	109	81	94														0.122595
8	93	115	84	82	88	108															122	118	154	125	129	101	82														0.0465245	*
12	78	98	90	109	101																110	107	138	109	111	100															0.0352468	*
FIGURE 7h
	WT control								WT HFD								Oncovav2 control								Oncovav2 HFD									WT CD vs HFD	Significant?	P value	Mean of WT control	Mean of WT HFD			WT vs Onc CD	Significant?	P value	Mean of Oncovav2 control	Mean of WT control			WT vs Onc HFD	Significant?
0	101	100	110	112	122				120	119	175	122	135				80	74	83	64	93				138	124	129	128	107					0	No	0.056942	109	134.2			0	Yes	0.00133	78.8	109	**		0	No
30	480	492	417	578	518				600	564	597	558	600				485	364	290	421	308				600	413	600	484	384					30	Yes	0.014214	497	583.8	*		30	Yes	0.024382	373.6	497	*		30	No
60	352	309	427	510	410				556	566	531	547	492				400	327	242	263	260				526	358	513	371	392					60	Yes	0.00576	401.6	538.4	**		60	No	0.051112	298.4	401.6			60	Yes
90	198	295	182	296	261				400	343	429	389	428				224	185	226	239	191				369	380	306	257	264					90	Yes	0.000754	246.4	397.8	***		90	No	0.238628	213	246.4			90	Yes
120	217	194	168	250	199				299	251	346	349	400				173	121	163	181	138				167	278	245	214	168					120	Yes	0.002586	205.6	329	**		120	Yes	0.021084	155.2	205.6	*		120	Yes
150	166	161	198	181	178				210	261	358	285	298				169	156	162	143	107				140	213	144	190	206					150	Yes	0.0029	176.8	282.4	**		150	Yes	0.049698	147.4	176.8	*		150	Yes
180	168	181	148	154	148				252	322	190	315	238				120	140	149	133	130				195	126	124	147	132					180	Yes	0.003685	159.8	263.4	**		180	Yes	0.013638	134.4	159.8	*		180	Yes
FIGURE 7i
	WT control																		WT HFD																		Oncovav2 control
2 months	36585	41265	35055	41460	41550	37425	32160	35850	34755	35985	31005	31980	27240	26910	30225				50505	53055	51810	49110	56310	46365	42285	37890	46215	46065	43575	42945	48840	48735	40470	42345			40335	36060	37290	36030	35280	31290	35295	30585	35190	30607	32415	28215	27390
3 months	29700	30156	28860	33960	32149	28860	29160	30135	30150	28995	28499	30945	28620	28665	30150	30525	28920	29250	42698	42510	38010	43106	40140	37455	42690	38265	42960	42450	40065	47445	45195	45180	44355	44955	45030		25515	25215	25365	29790	26910	27300	27390	30975	28230	31455	29625	29730	30795
4 months	41415	42615	40440	53415	46140	29865	34665	28440	27345	29865	31875	31410	28950	33525	33480				60600	57420	65085	61395	64095	41910	37830	37935	41745	43890	49515	45540	45600	46125	43605	43140	46665		33360	33360	31305	36225	29910	28980	30630	28395	30510	30540	32550	37005	26475
FIGURE 7j																		Normalized to basal
	WT								Oncovav2										WT								Oncovav2								t test
0	77	92	103	114	101	84	111		120	104	106	119	95	100				0	79.0311	94.4268	105.717	117.007	103.664	86.2157	113.928		111.802	96.8947	98.7581	110.87	88.5096	114.597			0.618407
15	71	69	109	98	83	92	89		97	95	100	96	101	80				15	72.8728	70.8201	111.875	100.585	85.1894	94.4268	91.3476		90.373	88.5096	93.168	89.4413	94.0997	74.5344			0.855088
30	64	83	90	69	65	77	84		82	79	73	74	56	71				30	65.6882	85.1894	92.374	70.8201	66.7146	79.0311	86.2157		76.3978	73.6027	68.0126	68.9443	52.1741	66.1493			0.075946
60	66	81	92	68	66	63			68	67	57	62	47	63				60	67.7409	83.1366	94.4268	69.7937	67.7409	64.6618			63.3542	62.4226	53.1058	57.7642	43.789	58.6958			0.00916492	**
90	75	67	77	80					59	57	75	93						90	76.9783	68.7673	79.0311	82.1102					54.9691	53.1058	69.876	86.6462					0.249897
120	67	82	84	80					85	78	106	70						120	68.7673	84.163	86.2157	82.1102					79.1928	72.671	98.7581	65.2176					0.874233
FIGURE 7k
	WT								Oncovav2 (-/--) HFD								t test
0	112	133	105	99	124	139	115	139	93	100	128	115	132				0.449564
15	118	121	127	116	113	124	108	120	135	86	98	139	139				0.912968
30	75	83	84	74	107	86	90	85	61	78	80	77	73				0.0508438
60	68	62	72	73	66	75	63	78	67	71	61	72	61				0.33419
90	85	88	67	71	61	91	82	79	80	66	66	77	65				0.211481
120	92	91	104	89	84	112	107	64,*	93	95	80	84	90				0.136988
	WT								Oncovav2 (-/--) HFD								t test
AUC	10268	10545	10313	9803	10103	11498	10463	10920	9900	9330	9240	10410	9848				0.0255938	*
[truncated: 22 more columns]

## Sheet: Fig 8
FIGURE 8a
	WT Control															WT HFD															L332A/L332A HFD															L332A/L332A Control
8	27.5	26.2	23.6	23.8	25.6	25	23.4	23.2	24.8	22.5	25.1	24.6	23.9	26.5		25.7	29.4	28.8	28.4	27	24.5	24.9	23	24.9	25.7	23.7	21.2	24.4	28.2	21.4	29.7	27.8	24.9	28.9	25.7	25.1	25	22.5	23.7	23.7	20.5	22.7	22.2	23.1	20.4	22.9	25.1	24.9	24.2
10	30.6	28.1	25.1	26.6	26.7	25.7	24.7	24.7	25.5	25.7	28	27.2	26.9	28.5		29	30.7	32.7	29	29.6	25.7	27	25.6	26.6	26.5	26.3	25.8	27.8	34.4	25	33.7	32.5	28.8	35.4	30	26.9	27.7	24.8	25.6	25.5	28.3	28	28.1	29	27.4	23.4	26.5	26.3	26
12	32.2	28.9	27.4	28.6	28.7	27.2	26.8	26.4	27.5	26.9	31	28.7	28.3	29.9		30.7	33.9	35.9	31.7	33.1	29.2	31.8	29	30	28.9	27.9	27	29.3	35.9	25.1	35.8	36.1	31.4	37.4	33.4	29.7	30.5	28.6	28.5	29.6	31.1	31.6	33.1	32	32.1	24.7	27.8	28.3	26.4
14	33.9	29.1	28.7	29.5	29.5	29	28	27.9	28.7	27.9	32.9	29.9	30.7	31.5		32.3	35.9	39.5	33.7	34.5	29.9	34	31.2	33.6	29.9	30	29.6	31.4	38.9	27.5	39.2	37.8	34.1	40.6	35.2	33.9	33.6	32.1	30.8	33.7	33.2	33.6	37.3	33.1	34.6	25.1	28	29.1	27.2
16	33.9	30.3	29.1	30	29.6	29.5	28.8	28.3	29.5	29	33.5	30.4	31	31.9		32.5	36	39.2	33.9	36.3	31.3	37.7	33.5	34.4	31.4	31.5	30.8	33.1	41.7	30.2	40.2	39.8	35.3	42	35.7	35.4	38.2	33.1	31.4	34.7	37.4	38	42.1	38.1	39.2	26.5	28.8	30.2	28.5
18	33.7	30.9	30.1	31.6	30.3	30.7	29.1	29.5	30.7	29.9	34.7	31.2	31.9	32.8		36.3	39.5	44.4	37.1	39.4	31.7	37.7	32.8	35.2	32	32.9	31.9	34.1	42.6	31.3	44.9	43.6	38	45.8	38.8	35.7	39.2	33.8	33	36	39.3	38.7	45	40.4	42	27.4	30.5	31.7	30.3
20	34.6	31.9	30.3	31.7	30.1	31.2	30	29.4	31	30.2	35.2	32	31.7	33.1		35.7	39.4	46.2	37.7	40.3	33.9	42	36.2	38.9	32.4	33.5	32.6	36	44.5	31.6	46.5	43.9	38.7	47.1	39.7	38	42	37.5	34.3	39.4	41.3	41.3	48.4	42.7	45.6	26.8	30.1	31	29.4
22	36.5	33	31.1	32.6	30.2	31.8	31.3	29.8	31	29.7	35.2	30.6	31.2	32.3		38.3	41.9	50.3	39.8	41	34.2	45.6	36.8	42.1	33.3	34.1	33	34.8	45.7	31.9	49.1	47.1	42.6	49.4	43.4	40.9	45	40.7	36.9	40.7	43	42.4	48.3	44	45.4	28.1	30.6	31.3	30.5
24	35.2	32.9	30.4	32.7	30.9	31.8	32.2	31	32.8	30.5	36.6	31.8	32.1	33.7		37	40.4	47.9	39.1	41.8	34.2	49.5	38.4	41.9	34.3	36.9	35.3	37.7	51.3	34.8	48.2	47	43	49.4	43.4	41.7	47	42.6	37.5	43	45.1	44.7	51.5	47.6	50.4	27.5	29.1	29.3	29
26	36.4	33.3	31.3	33.6	31.4	33.3	33.4	30.8	33.9	31.8	37	32.7	32	34.4		37.5	42.6	49	41.7	42.9	35.6	51.3	42.1	42.7	36.5	38	35.6	37	49.9	34.8	49.6	49	44.8	50.6	45.2	43.7	49.6	46.6	41.2	46.1	45.6	46.3	51	47.9	49.5	29	30.5	30.7	30.7
FIGURE 8c
	WT																				L332A/L332A																				t test
2 1/2	0.26	0.35	0.4	0.34	0.4	0.31	0.37	0.47	0.31	0.31											0.28	0.55	0.32	0.42	0.38	0.22	0.29	0.28	0.18												0.50653
4	0.49	0.9	0.26	0.38	0.82	0.46	0.44	0.56	0.54	0.52	0.23	0.4	0.56	0.47	0.65	0.56					0.55	0.79	0.65	1.08	0.86	0.76	0.76	0.79	0.61	0.54	0.95	0.62	0.83	0.69	0.46	0.82	0.96				0.000425871	***
6	0.45	0.29	0.41	0.9	0.26	0.73	0.64	0.87	0.37												0.98	1.15	1.17	0.95	1.18	0.67	0.71	0.73	0.61	0.95											0.00321497	**
10	0.79	0.96	1.28	0.63																	2.26	1.75	2.06	1.7	1.79																0.000670136	**	Data used in the summary shown in Supp figure 18
FIGURE 8e
																																		Two-way ANOVA
4-m-o																																		Compare each cell mean with the other cell mean in that row
	WT 4 months																L332A 4 months
0	0	0	0	0	0	0	0	0	0	0	0	0	0	0	0	0	0	0	0	0	0	0	0		0	0	0	0	0	0				Number of families	1
10	0	0	0	0	0	0	0	0	0	0	0	0	0	0	0	0	0	0	0	0	0	0	0		0	0	0	0	0	0				Number of comparisons per family	13
20	14.1119	11.7925	9.66869	14.0729	11.4583	19.923	10.5376	15.4676	9.81888	13.724	12.7543	13.3333	2.27273	12.9827	12.69	22.293	9.01835	6.25	10.0083	11.0747	9.5941	9.71429	8.5963		1.21951	4.79042	13.2279	8.80503	4.40529	11.9048				Alpha	0.05
30	16.3017	14.7799	17.7823	23.3693	19.424	34.9856	10.7527	9.35252	13.1554	15.2077	17.6056	22.6667	13.6364	20.4601	15.0694	36.7957	13.0088	7.10227	15.2192	12.2231	12.3001	11.6571	12.1872		4.87805	10.5788	20	9.43396	3.52423	18.8312
40	17.2749	18.8679	24.6112	31.7925	23.0392	28.7777	15.0538	12.5899	19.4471	18.8427	16.2754	21.2	25	23.1717	21.5466	26.8496	19.154	11.9318	21.7535	16.4069	15.9902	12.1143	15.8868		14.6341	16.1677	21.519	15.4088	7.92952	18.759				Uncorrected Fisher's LSD	Predicted (LS) mean diff.	95.00% CI of diff.	Significant?	Summary	Individual P Value
50	23.601	20.4402	26.3016	23.4206	26.1029	11.5977	17.8495	21.223	21.735	21.2908	19.7183	19.3333	34.0909	22.5144	23.6616	10.73	22.2666	12.5	23.1596	22.0673	20.2952	17.4857	16.8662		8.53659	24.1517	22.0886	13.2075	7.04846	18.3983
60	20.1946	17.7673	16.7005	6.93374	13.9093	3.56112	18.9247	17.2662	19.3518	15.727	17.8404	13.6	14.7727	14.2153	16.92	3.18471	17.5579	13.6364	19.4376	24.3642	18.4502	19.7714	19.2601		12.1951	21.1577	14.1139	16.6667	7.48899	16.5945				WT 4 months - L332A 4 months
70	8.0292	9.74843	3.98918	0.410889	4.35049	0.866217	12.6882	14.3885	10.6768	10.3116	10.8764	6.93333	7.95455	5.25883	8.12954	0.146987	10.0559	17.6136	7.27874	8.85972	14.2681	16.9143	11.2078		17.0732	16.3673	6.39241	14.7799	11.0132	10.101				0	0	-2.821 to 2.821	No	ns	>0.9999
80	0.243309	3.14465	0.811359	0	1.34804	0.240616	8.3871	5.03597	4.38513	3.93175	3.91236	2.66667	1.13636	1.23254	1.71844	0	5.58659	11.0795	2.06783	3.77359	6.02706	7.42857	7.18172		12.1951	5.58882	2.1519	13.522	14.978	4.0404				10	0	-2.821 to 2.821	No	ns	>0.9999
90	0.243309	3.45912	0.0676132	0	0.306373	0.0481232	4.30108	3.23741	1.23928	0.519288	0.86072	0.133333	0	0.164338	0.132188	0	2.7933	10.7955	0.992556	1.14848	2.70603	4	6.20239		14.6341	0.798403	0.443038	4.40252	15.4185	1.0101				20	4.577	1.756 to 7.398	Yes	**	0.0015
100	0	0	0.0676132	0	0.0612745	0	1.07527	1.43885	0.190658	0.445104	0.156495	0.133333	0	0	0.0660939	0	0.478851	5.11364	0.082713	0.0820344	0.369004	0.8	1.63221		12.1951	0.399202	0.0632911	3.14465	15.4185	0.1443				30	7.223	4.402 to 10.04	Yes	****	<0.0001
110	0	0	0	0	0	0	0.430107	0	0	0	0	0	1.13636	0	0	0	0.0798085	3.40909	0	0	0	0	0.761698		2.43902	0	0	0.314465	9.2511	0.1443				40	5.548	2.727 to 8.369	Yes	***	0.0001
120	0	0	0	0	0	0	0	0	0	0	0	0	0	0	0	0	0	0.284091	0	0	0	0.114286	0.217628		0	0	0	0.314465	2.20264	0.0721501				50	3.932	1.111 to 6.753	Yes	**	0.0064
130	0	0	0	0	0	0	0	0	0	0	0	0	0	0	0	0	0	0.284091	0	0	0	0	0		0	0	0	0	0.440529	0				60	-2.547	-5.368 to 0.2738	No	ns	0.0766
140	0	0	0	0	0	0	0	0	0	0	0	0	0	0	0	0	0	0	0	0	0	0	0		0	0	0	0	0.881057	0				70	-5.283	-8.104 to -2.462	Yes	***	0.0003
150	0	0	0	0	0	0	0	0	0	0	0	0	0	0	0.0660939	0	0	0	0	0	0	0	0		0	0	0	0	0	0				80	-4.968	-7.789 to -2.147	Yes	***	0.0006
160	0	0	0	0	0	0	0	0	0	0	0	0	0	0	0	0	0	0	0	0	0	0	0		0	0	0	0	0	0				90	-4.107	-6.928 to -1.286	Yes	**	0.0044
170	0	0	0	0	0	0	0	0	0	0	0	0	0	0	0	0	0	0	0	0	0	0	0		0	0	0	0	0	0				100	-2.844	-5.665 to -0.02295	Yes	*	0.0482
																																		110	-1.164	-3.985 to 1.657	No	ns	0.4178
6-m-o																						Two-way ANOVA												120	-0.2466	-3.067 to 2.574	No	ns	0.8636
	WT 6 months										L332A 6 months											Uncorrected Fisher's LSD	Predicted (LS) mean diff.	95.00% CI of diff.	Significant?	Summary	Individual P Value
0	0	0	0	0	0	0	0	0	0		0	0	0	0	0	0	0	0	0	0
10	0	0	0	0	0	0	0	0	0		0	0	0	0	0	0	0	0	0	0		WT 6 months - L332A 4 months
20	14.2222	29.4253	15.2799	14.9206	15.7895	15.1613	13.1171	2.83019	14.8909		4.7619	8.82353	6.69746	6.96379	8.09935	2	0	4.57627	5.38462	8.35322		0	0	-6.39675 to 6.39675	No	ns	>0.999999
30	27.1111	36.0919	18.3056	21.9048	28.4211	22.9032	21.8618	5.66038	18.6136		16.6667	19.4853	9.00693	12.8134	16.4147	7	4.22535	7.28814	5.38462	10.9785		10	0	-4.38136 to 4.38136	No	ns	>0.999999
40	21.7778	23.2184	19.062	28.254	21.0526	24.8387	18.3357	10.3774	27.086		13.0952	16.1765	15.7044	11.4206	19.6544	10	2.8169	11.0169	4.61538	11.6945		20	4.67073	0.289373 to 9.05209	Yes	*	0.036754
50	15.1111	9.1954	19.062	17.7778	24.2105	21.9355	19.7461	10.3774	19.3838		15.4762	15.4412	18.0139	15.8774	22.0302	7	7.04225	11.5254	4.61538	15.6325		30	8.88571	4.50435 to 13.2671	Yes	****	8.3e-05
60	9.33333	1.83908	15.5824	11.4286	7.36842	12.2581	17.3484	11.3208	13.4788		21.4286	11.0294	15.7044	20.6128	16.9546	12	5.6338	13.8983	10	18.2578		40	9.99303	5.61167 to 14.3744	Yes	****	1e-05
70	8	0	8.6233	5.07937	3.15789	1.93548	6.34697	17.9245	4.87805		14.2857	13.6029	18.0139	17.2702	10.5831	10	7.04225	13.8983	9.23077	14.0811		50	5.3947	1.01334 to 9.77606	Yes	*	0.015985
80	4	0.229885	3.93343	0.634921	0	0.967742	2.82088	12.2642	1.02696		9.52381	12.8676	12.7021	11.4206	5.39957	18	14.0845	15.0847	10	11.4558		60	1.71622	-2.66514 to 6.09758	No	ns	0.441389
90	0	0	0.151286	0	0	0	0.423131	16.9811	0.513479		4.7619	0.367647	2.54042	3.06407	0.863931	24	14.0845	13.2203	20.7692	5.84725		70	-4.07934	-8.46070 to 0.302021	No	ns	0.067904
100	0.444445	0	0	0	0	0	0	8.49057	0		0	1.83824	1.38568	0.557103	0	6	9.85915	6.94915	16.1538	2.98329		80	-5.83427	-10.2156 to -1.45291	Yes	**	0.00923
110	0	0	0	0	0	0	0	2.83019	0.12837		0	0.367647	0.230947	0	0	2	16.9014	1.69491	5.38462	0.477327		90	-6.10775	-10.4891 to -1.72639	Yes	**	0.00645
120	0	0	0	0	0	0	0	0.943396	0		0	0	0	0	0	2	7.04225	0.677966	6.92308	0.238664		100	-6.12999	-10.5114 to -1.74863	Yes	**	0.006262
130	0	0	0	0	0	0	0	0	0		0	0	0	0	0	0	7.04225	0.169491	1.53846	0		110	-3.31101	-7.69237 to 1.07035	No	ns	0.138018
140	0	0	0	0	0	0	0	0	0		0	0	0	0	0	0	2.8169	0	0	0		120	-2.3171	-6.69846 to 2.06426	No	ns	0.298823
150	0	0	0	0	0	0	0	0	0		0	0	0	0	0	0	1.40845	0	0	0		130	-1.58337	-5.96473 to 2.79799	No	ns	0.47751
160	0	0	0	0	0	0	0	0	0		0	0	0	0	0	0	0	0	0	0		140	-0.875021	-5.25638 to 3.50634	No	ns	0.694573
170	0	0	0	0	0	0	0	0	0		0	0	0	0	0	0	0	0	0	0		150	-0.28169	-4.66305 to 4.09967	No	ns	0.899399
																						160	-0.140845	-4.52221 to 4.24052	No	ns	0.949599
																						170	0	-4.38136 to 4.38136	No	ns	>0.999999
FIGURE 8f
	WT																L332A/L332A																t test
Chow diet	0.45	0.29	0.41	0.9	0.26	0.45	0.73	0.64	0.87	0.37		0.55	0.87	0.71	0.79	0.34	0.98	1.15	1.17	0.95	1.18	0.67	0.71	0.73	0.61	0.95	1.06	0.8	0.97	1.6	1.01		0.000107425	***
HFD	2.19	1.34	1.01	1.81	1.23	2.19	3.15	2.68	3.12	2.67	2.44	2.75	2.2	1.47	2.35	1.03	2.3	2.16	2.11	2.85	2.29	3.13	2.87	2.41	2.13	2.5	2.98	2.93	2.88	2.56	2.96		0.0200392	*
FIGURE 8h
	WT HFD															L332A/L332A HFD
0	0	0	0	0	0	0	0	0	0	0	0	0	0	0	0	0	0	0	0	0	0	0	0	0	0	0	0	0	0	0
10	0	0	0	0	0	0	0	0	0	0	0	0	0	0	0	0	0	0	0	0	0	0	0	0	0	0	0	0	0	0
20	14.2045	11.9403	8.87949	12.6638	3.11284	13.2184	12.0325	11.3718	8.64745	5.82524	1.82927	3	6.59898	5.14019	2.22222	9.09091	5.89623	4.59184	8.29016	5.12821	6.06061	12.4514	5.9952	12.1076	10.2867	0.934579	3.21101	1.68539	6.23229	3.87597
30	5.68182	14.9254	10.148	7.86026	8.56031	13.5058	18.6992	11.7328	7.76053	7.11974	6.09756	9	6.09137	6.07477	3.33333	2.72727	8.72641	8.16327	8.03109	9.82906	6.86869	7.58755	7.43405	5.8296	11.2985	11.2149	8.25688	3.93258	10.1983	5.42636
40	10.7955	9.70149	11.6279	6.9869	6.22568	13.7931	18.374	10.8303	5.32151	9.38511	8.23171	9	11.1675	7.94393	3.33333	7.27273	12.7358	5.61224	8.80829	8.54701	8.88889	9.33852	6.95444	8.07175	11.1298	6.54206	9.63303	5.61798	11.0482	6.58915
50	11.9318	11.9403	15.222	6.9869	8.94942	14.6552	22.7642	12.4549	7.76053	9.38511	7.62195	14	8.62944	6.07477	12.2222	3.63636	10.1415	7.14286	10.6218	5.12821	9.09091	8.56031	7.19424	5.8296	11.1298	5.60748	9.17431	8.98876	7.64873	5.03876
60	11.3636	8.20895	16.0677	10.4803	8.17121	13.7931	18.0488	12.4549	6.87361	13.2686	7.31707	4	6.59898	5.60748	7.77778	3.63636	9.43396	9.18367	7.51295	10.6838	7.07071	12.2568	6.95444	4.93274	11.1298	7.47664	10.5505	3.93258	7.93201	6.97674
70	21.0227	7.46269	15.4334	11.7904	9.33852	14.3678	8.61789	10.4693	10.1996	14.2395	5.79268	7	6.59898	8.87851	7.77778	4.54545	6.60377	8.67347	8.54922	10.2564	9.29293	6.61479	8.63309	4.93274	11.6357	5.60748	5.9633	5.61798	5.94901	5.81395
80	9.09091	9.70149	12.2622	9.60699	10.1167	9.48276	1.46341	9.20578	7.98226	10.6796	8.53659	4	8.12183	9.81308	8.88889	5.45455	6.36792	11.2245	8.54922	11.5385	9.89899	9.14397	8.15348	5.8296	8.60034	4.6729	6.42202	6.74157	8.2153	4.65116
90	9.65909	7.46269	6.97675	8.73362	10.1167	5.74713	0	5.77617	11.3082	11.9741	11.5854	8	10.1523	7.47664	5.55556	8.18182	6.60377	9.18367	7.25389	10.6838	12.3232	7.00389	8.15348	10.7623	6.57673	6.54206	4.12844	6.17978	7.93201	6.20155
100	5.11364	6.71642	1.47992	8.29694	11.2841	1.43678	0	5.59567	10.4213	7.76699	13.7195	7	9.64467	11.6822	10	8.18182	7.54717	7.65306	5.44041	8.11966	9.69697	6.42023	8.63309	8.52018	5.05902	1.86916	9.63303	12.9214	4.53258	10.8527
110	1.13636	5.97015	1.2685	9.60699	9.72763	0	0	5.23466	8.86918	5.50162	10.3659	7	7.61421	12.6168	11.1111	7.27273	5.66038	9.18367	8.29016	7.69231	6.66667	7.97665	6.71463	5.8296	4.04722	11.2149	5.04587	11.7978	5.94901	8.13954
120	0	3.73134	0.211417	3.49345	5.83658	0	0	1.80505	5.54324	3.23625	10.061	8	10.1523	9.3458	7.77778	12.7273	5.42453	5.10204	4.66321	2.13675	5.25253	5.64202	8.63309	8.96861	4.04722	9.3458	7.79817	9.55056	9.63173	8.13954
130	0	2.23881	0.422833	1.31004	5.44747	0	0	1.98556	5.32151	0.970874	5.79268	6	3.04569	5.14019	12.2222	8.18182	5.42453	6.12245	2.59067	7.69231	4.64646	3.6965	5.51559	10.7623	2.36088	9.3458	7.79817	10.1124	7.64873	10.0775
140	0	0	0	0.873362	1.55642	0	0	0.902527	1.77384	0.647249	2.43902	4	2.53807	2.80374	4.44444	6.36364	4.24528	2.04082	3.88601	0.854701	1.81818	1.94552	4.55635	4.4843	1.18044	9.3458	3.66973	6.17978	2.26629	6.58915
150	0	0	0	0.873362	0.77821	0	0	0	1.55211	0	0.609756	7	3.04569	0.934579	3.33333	10	2.83019	3.06122	4.14508	0.854701	1.81818	0.583658	4.31655	2.24215	1.34907	7.47664	5.50459	3.37079	2.54957	6.58915
160	0	0	0	0.436681	0.77821	0	0	0	0.665188	0	0	3	0	0.46729	0	1.81818	1.65094	2.04082	2.33161	0.854701	0.40404	0.389105	1.67866	0.896861	0.168634	2.80374	2.75229	2.80899	1.41643	3.48837
170	0	0	0	0	0	0	0	0.180505	0	0	0	0	0	0	0	0.909091	0.707547	1.02041	1.03627	0	0.20202	0.389105	0.479616	0	0	0	0.458716	0.561798	0.849858	1.55039
FIGURE 8i																											Two-way ANOVA
																											Compare each cell mean with the other cell mean in that column
	LIGHT												DARK
WT	353.965	359.88	393.41	311.175	351.99	385.55	392.095	408.213	407.47	416.414	399.454	357.01	426.87	433.89	456.14	428.09	431.5	444.27	486.058	486.991	540.203	557.153	510.67	413.489			Number of families	1
L332A	334.395	319.705	317.675	377.37	349.445	388.115	431.916	358.179	360.163	378.879	357.272		420.045	407.43	417.51	468.95	444.695	445.04	435.579	411.27	413.549	431.068	427.097				Number of comparisons per family	2
																											Alpha	0.05
12-m-o	LIGHT							DARK							Data used in the summary shown in Supp figure 18												Holm-Sidak's multiple comparisons test	Predicted (LS) mean diff.	Significant?	Summary	Adjusted P Value
WT	334.378	329.654	276.378	277.192	278.439			400.817	442.829	363.991	323.764	321.243			0.0444812	*
L332A	262.34	242.649	308.154	280.318	260.858	250.71	230.239	361.945	326.958	389.489	367.044	362.118	332.345	287.543	0.356578												WT - L332A
																											Light	16.86	No	ns	0.2484
																											Dark	38.65	Yes	*	0.0206
FIGURE 8j
	LIGHT												DARK
WT	386.75	405.86	420.025	387.845	355.52	419.38	461.439	452.887	464.993	479.31	460.657	412.824	466.38	489.35	487.02	533.6	435.89	483.25	572.02	540.286	639.287	641.882	588.913	476.919
L332A	369.05	395.95	391.245	487.605	433.805	449.14	504.498	465.633	442.884	461.617	415.564		463.515	504.535	514.195	605.975	552.04	515.01	508.778	534.651	508.531	525.203	496.781
12-m-o	LIGHT							DARK							Data used in the summary shown in Supp figure 18
WT	10.7184	11.3498	10.1834	9.3488	9.20459			12.8481	15.2463	13.4116	10.9195	10.6196
L332A	9.82731	9.09822	11.0767	9.94564	9.41558	8.49432	7.82594	13.5585	12.2594	14.0003	13.0227	13.0705	11.2602	9.77371
FIGURE 8k
	WT										Vav2 L332A
Light	0.97	0.92	0.97	0.88	0.87	0.93	1	0.97	0.99		0.89	0.83	0.87	0.81	0.92	0.94	0.93	0.91			0.0252645	*
Dark	1.04	1	1.05	1	1.02	1.01	0.94	0.93	0.99		1.03	0.97	0.99	0.98	1.01	1.03	0.93	0.93			0.482844
Total	1	0.96	1.01	0.94	0.94	0.97	0.97	0.95	0.96		0.96	0.9	0.93	0.9	0.96	0.98	0.93	0.92			0.0281944	*
12-m-o	WT							Vav2 L332A							Data used in the summary shown in Supp figure 18
Light	0.82775	0.87419	0.80363	0.81056	0.8266			0.75671	0.73008	0.82302	0.82433	0.80088	0.83329	0.77831
Dark	0.90938	0.88648	0.87765	0.87573	0.84544			0.87896	0.87271	0.91594	0.89431	0.86569	0.9151	0.88648
Total	0.86856	0.88033	0.84064	0.84315	0.83602			0.81783	0.8014	0.86948	0.85932	0.83328	0.8742	0.8324
[truncated: 17 more columns]

## Sheet: Fig 9
FIGURE 9a
	WT Control																	WT HFD																	Oncovav2 HFD
8	21.9	21.8	21.6	21.9	22.3	21.7	21.5	22.5	21.3	21.2								23.2	23.2	24	24.3	24.1	22.8	24.7	23.4	23.9	24.8	23.4	24.5	24.7	25.1	26.3	26.9	24.6	23.2	22.7	20.8	23.1	20.8	21.5	23.1	20.4	20.7	22.6	21.7	23.1	23	23.6	22.2
10	23.3	23.1	24.5	24.7	23.8	23.4	22.8	24	23.1	21.8								26.3	27.1	29.4	31.1	27.2	25.7	27.8	25.7	26.1	27.4	25.8	26.7	26.8	27.1	28.2	28.6	28	24.7	27	23.5	27.5	23	22.8	25.7	24	23.4	24.1	23.4	25.2	25.9	26.3	23.6
12	25.4	24.5	25.5	27	25.3	23.2	23	24.4	23.2	22.7								29.9	30.3	32.6	34.6	30.5	27.4	29.7	28.3	28	30	29.1	28.9	29.1	30.4	30.8	31.2	30.7	27.1	27.6	24.8	29	25	24.4	28.7	25	25.2	26.3	24.1	27.5	28.1	27.8	25.3
14	26.1	24.8	25.1	26.3	25.7	24.2	24	25.5	24	23.7								32.6	32.2	34.8	36.3	32.3	29.1	31.4	30.2	24.9	32.2	29.2	30.2	30.2	32.2	33.2	32	32.4	29.3	29	27.1	29.6	26.8	25.5	32.3	27.2	26.9	28.2	25.8	29	28.9	30.2	25.7
16	27.9	26.5	26.9	28.5	26.9	25	24.2	26.3	25.3	23.9								33.9	34.3	37.8	36.3	35.6	30.4	33.5	31.4	30.6	33.9	31	31.9	32.4	34.3	33.8	33.1	32.2	31.7	31.6	29.3	32.4	28.8	26.6	32.9	28.7	28.2	29	26.6	31.3	29.8	32.2	26.8
18	30.2	28.1	27.2	30.1	28.1	25.3	24.7	26.6	25.5	23.8								35.4	35.7	37.7	35.9	36.9	31.4	35.5	31.6	31.3	33.5	31	30.5	31.6	32.9	34.9	32.9	31.9	33.3	32.4	29.5	33.2	29.5	27.3	32.7	28.1	28.5	29.9	27	32.8	29.1	31.3	27.5
20	30.2	28.2	28.2	30.4	28.3	25.4	25.4	28.3	25.6	25.3								38	39.5	41.2	36.1	39.3	32	37.9	32.5	32.2	35.2	34.8	35.1	34.7	36.3	37.8	37	34.7	34.2	33.4	30.6	34.6	29.8	27.8	35.5	29.9	30.4	30.7	29	36.2	31.8	33.8	27.5
22	30.4	28.6	28.6	30.3	28.7	26.7	27	28.8	26.9	25.7								38.2	40.7	41.8	37.8	39.3	32.7	39	33.9	32.3	35.5	35	35.1	34.7	37	38	37.1	34.8	34.2	32.7	31	34.6	29.5	28.8	37	29.8	31.2	31.2	28.5	36.4	31.9	34.2	27.5
24	31.3	28.8	29.1	30.7	28.8	27.1	27.7	28.8	27	25.2								40	43.7	46	40.1	40.1	35.1	42.1	36.1	33.8	37.6	35.8	36	36.2	40.1	39.8	39.3	34.9	35.9	34.3	32.9	35.6	28.7	29.4	38.1	30.9	32.4	33.9	29.8	38	33.4	35.8	28.2
26	31.1	29.3	29.3	32.5	29.6	26.8	26.7	29.5	26.9	25.5								43.1	46.4	48.1	44.3	41.3	35.3	42.5	36.9	34.6	37.6	35.3	35.5	37.5	40.8	38.1	38.5	36.1	37.8	36.2	31	36.8	27.8	30.5	39.4	30.7	33.1	34.6	31.4	38.5	33.3	35.7	29.3
FIGURE 9c
	WT																									Oncovav2
2 1/2	0.27	0.35	0.24	0.27																						0.25	0.4	0.36	0.42
4	0.7	0.7	0.7	0.5	0.6	0.38	0.37	0.37	0.33	0.34	0.38	0.33	0.37	0.36	0.55	0.4	0.48	0.57	0.46							0.5	0.6	0.4	0.5	0.6	0.6	0.8	0.66	0.72	0.78	0.68	0.34	0.47	0.46	0.58	0.32	0.34	0.76	0.64	0.67
6	0.68	0.6	0.42	0.28	0.59	1.08	0.86	0.52	0.75	0.7	1.24	0.9	0.97	0.83												0.58	0.43	0.89	0.45	0.62	0.62	0.37	0.48	0.47	0.82	0.74	0.99	0.75	0.76	0.64
FIGURE 9e
4-m-o	WT			Oncovav2
	MEAN	SEM	N	MEAN	SEM	N		Compare each cell mean with the other cell mean in that row							Compare each cell mean with the other cell mean in that row
0	0	0	5	0	0	5
10	0	0	5	0	0	5		Number of families	1						Number of families	1
20	10.8026	1.10067	5	13.8566	1.64444	5		Number of comparisons per family	18						Number of comparisons per family	18
30	15.975	1.31634	5	23.6225	3.50918	5		Alpha	0.05						Alpha	0.05
40	19.8378	1.80898	5	24.7636	1.53468	5
50	24.7615	1.37703	5	20.827	1.91707	5		Uncorrected Fisher's LSD	Mean Diff.	95.00% CI of diff.	Significant?	Summary	Individual P Value		Uncorrected Fisher's LSD	Predicted (LS) mean diff.	95.00% CI of diff.	Significant?	Summary	Individual P Value
60	16.8918	1.02401	5	11.5848	2.87202	5
70	8.33197	2.48952	5	4.30568	1.60942	5		WT - Oncovav2							WT - Oncovav2
80	2.65071	1.3787	5	0.927254	0.469511	5		0	0	-3.27914 to 3.27914	No	ns	>0.999999		0	0	-2.535 to 2.535	No	ns	>0.9999
90	0.607973	0.404523	5	0.099338	0.0627958	5		10	0	-3.27914 to 3.27914	No	ns	>0.999999		10	-2.665e-15	-2.535 to 2.535	No	ns	>0.9999
100	0.0964733	0.0663514	5	0.0132714	0.0132714	5		20	-3.05398	-6.33312 to 0.225157	No	ns	0.067701		20	-0.6855	-3.221 to 1.850	No	ns	0.5941
110	0.0441201	0.0282528	5	0	0	5		30	-7.64743	-10.9266 to -4.36829	Yes	****	9e-06		30	-3.609	-6.144 to -1.074	Yes	**	0.0055
120	0	0	5	0	0	5		40	-4.92588	-8.20502 to -1.64674	Yes	**	0.003499		40	-5.049	-7.584 to -2.514	Yes	***	0.0001
130	0	0	5	0	0	5		50	3.93457	0.655433 to 7.21371	Yes	*	0.019032		50	-4.747	-7.282 to -2.211	Yes	***	0.0003
140	0	0	5	0	0	5		60	5.30702	2.02788 to 8.58616	Yes	**	0.001697		60	-2.036	-4.571 to 0.4992	No	ns	0.1147
150	0	0	5	0	0	5		70	4.02629	0.747152 to 7.30543	Yes	*	0.016462		70	2.287	-0.2483 to 4.822	No	ns	0.0767
160	0	0	5	0	0	5		80	1.72346	-1.55568 to 5.00259	No	ns	0.300614		80	4.734	2.199 to 7.269	Yes	***	0.0003
170	0	0	5	0	0	5		90	0.508635	-2.77050 to 3.78777	No	ns	0.759597		90	3.547	1.012 to 6.082	Yes	**	0.0064
								100	0.083202	-3.19594 to 3.36234	No	ns	0.960071		100	2.537	0.001509 to 5.072	Yes	*	0.0499
								110	0.0441202	-3.23502 to 3.32326	No	ns	0.97882		110	1.586	-0.9495 to 4.121	No	ns	0.2186
6-m-o	WT			Oncovav2				120	0	-3.27914 to 3.27914	No	ns	>0.999999		120	0.8329	-1.702 to 3.368	No	ns	0.5174
0	0	0	5	0	0	6		130	0	-3.27914 to 3.27914	No	ns	>0.999999		130	0.4109	-2.124 to 2.946	No	ns	0.7494
10	0	0	5	0	0	6		140	0	-3.27914 to 3.27914	No	ns	>0.999999		140	0.05495	-2.480 to 2.590	No	ns	0.9659
20	8.76666	0.871639	5	9.45215	1.1674	6		150	0	-3.27914 to 3.27914	No	ns	>0.999999		150	0.1371	-2.398 to 2.672	No	ns	0.9151
30	11.2759	0.605584	5	14.885	0.961913	6		160	0	-3.27914 to 3.27914	No	ns	>0.999999		160	0	-2.535 to 2.535	No	ns	>0.9999
40	12.9627	1.10183	5	18.0117	1.0791	6		170	0	-3.27914 to 3.27914	No	ns	>0.999999		170	0	-2.535 to 2.535	No	ns	>0.9999
50	16.2161	2.88227	5	20.9627	0.760219	6
60	17.0848	1.69868	5	19.1207	0.917489	6
70	13.0337	1.39609	5	10.7469	1.07978	6
80	9.38094	1.34168	5	4.64678	0.73431	6
90	5.10321	1.67501	5	1.55623	0.321864	6
100	3.00895	1.84789	5	0.472296	0.141604	6
110	1.62105	1.36507	5	0.0354228	0.0160391	6
120	0.932809	0.911981	5	0.0999338	0.0646185	6
130	0.421031	0.37252	5	0.0101688	0.0101688	6
140	0.0549465	0.0376578	5	0	0	6
150	0.137077	0.111033	5	0	0	6
160	0	0	5	0	0	6
170	0	0	5	0	0	6
FIGURE 9f
	Vav2+/+																	Oncovav2+/+																	t test
Chow	0.6	0.42	0.28	0.59	0.53	0.53	0.57	0.56	0.54									0.45	0.62	0.62	0.37	0.48	0.53	0.69	1	0.51	0.54								0.322354
HFD	2.43	1.41	1.99	2.68	2.93	1.93	2.25	2.06	2.29	2.04	2.39	2.22						1.87	1.09	0.85	1.53	0.81	1.45	1.77	1.76	0.76	2.56								0.00125501	**
FIGURE 9h														Two-way ANOVA
														Alpha	0.05
	WT CONTROL			WT HFD			ONCOVAV2 CONTROL			ONCOVAV2 HFD
0	0	0	4	0	0	5	0	0	4	0	0	5		Uncorrected Fisher's LSD	Mean Diff.	95.00% CI of diff.	Significant?	Summary	Individual P Value
10	0	0	4	0	0	5	0	0	4	0	0	5
20	8.16487	0.814048	4	7.18417	0.662375	5	7.70922	0.467524	4	9.42256	1.14977	5		WT HFD - ONCOVAV2 HFD
30	10.9911	0.689916	4	8.53195	0.80026	5	13.634	0.469358	4	10.9049	2.17717	5		0	0	-3.037 to 3.037	No	ns	>0.9999
40	12.7046	1.38285	4	8.48525	0.712035	5	17.402	0.989049	4	13.5007	2.36999	5		10	0	-3.037 to 3.037	No	ns	>0.9999
50	16.0094	3.71141	4	8.35564	0.441601	5	20.9992	1.15882	4	13.8738	2.44288	5		20	-2.238	-5.275 to 0.7985	No	ns	0.1473
60	16.8131	2.16475	4	8.6814	0.965637	5	20.244	0.722218	4	13.1375	1.2519	5		30	-2.373	-5.410 to 0.6639	No	ns	0.1247
70	13.1319	1.79788	4	8.65665	0.577639	5	11.9377	0.80615	4	11.7728	1.7191	5		40	-5.015	-8.052 to -1.979	Yes	**	0.0014
80	9.75101	1.66491	4	8.60402	0.77239	5	5.37046	0.43697	4	10.1775	2.42409	5		50	-5.518	-8.555 to -2.481	Yes	***	0.0005
90	5.27856	2.15055	4	10.1881	1.17594	5	1.87725	0.236124	4	7.07633	1.76765	5		60	-4.456	-7.493 to -1.419	Yes	**	0.0043
100	3.39437	2.33314	4	9.95511	0.559704	5	0.627994	0.146876	4	5.10493	1.47469	5		70	-3.116	-6.153 to -0.07927	Yes	*	0.0444
110	1.88523	1.72898	4	8.35622	0.521646	5	0.0330215	0.0191753	4	2.80012	0.96829	5		80	-1.573	-4.610 to 1.463	No	ns	0.3075
120	1.16601	1.13822	4	5.67973	1.14133	5	0.149901	0.089119	4	1.60202	0.794889	5		90	3.112	0.07493 to 6.149	Yes	*	0.0447
130	0.498072	0.470524	4	3.81314	0.650305	5	0.0152532	0.0152532	4	0.306704	0.186063	5		100	4.85	1.813 to 7.887	Yes	**	0.0019
140	0.0686831	0.0452662	4	2.1685	0.35214	5	0	0	4	0.211094	0.0574027	5		110	5.556	2.519 to 8.593	Yes	***	0.0004
150	0.14313	0.14313	4	0.67866	0.107828	5	0	0	4	0	0	5		120	4.078	1.041 to 7.115	Yes	**	0.0088
160	0	0	4	0.545255	0.221164	5	0	0	4	0.108992	0.108992	5		130	3.506	0.4696 to 6.543	Yes	*	0.0239
170	0	0	4	0.116192	0.0712802	5	0	0	4	0	0	5		140	1.957	-1.079 to 4.994	No	ns	0.2047
														150	0.6787	-2.358 to 3.716	No	ns	0.6594
														160	0.4363	-2.601 to 3.473	No	ns	0.7769
FIGURE 9i														170	0.1162	-2.921 to 3.153	No	ns	0.9398								Two-way ANOVA (i)						Two-way ANOVA (k)
																											Compare each cell mean with the other cell mean in that column						Compare each cell mean with the other cell mean in that row
	LIGHT												DARK
WT	296.864	307.117	299.326	308.785	316.204	316.899	299.5	339.71	290.66	311.66	315.41	292.36	380.01	385.82	400.403	380.231	382.252	391.846	408.6	435.33	394.1	443.34	406.44	399.91			Number of families	1					Number of families	1
Oncovav2	347.262	342.164	318.086	346.651	366.486	352.075	360.1	368.25	357.65	412.64	384.32	351.49	448.628	452.225	399.514	478.757	424.747	406.425	435.78	471.52	487.2	551.96	523.04	494.69			Number of comparisons per family	2					Number of comparisons per family	3
																											Alpha	0.05					Alpha	0.05
10-m-o	LIGHT							DARK							Data used in the summary shown in Supp figure 18
WT	256.83	256.016	243.094	275.862	280.935			351.409	309.059	348.442	341.535	368.637			0.00164655	*											Holm-Sidak's multiple comparisons test	Mean Diff.	Significant?	Summary	Adjusted P Value		Holm-Sidak's multiple comparisons test	Mean Diff.	Significant?	Summary	Adjusted P Value
Onc	287.752	305.813	298.914	303.84	294.92			380.363	395.498	354.634	375.079	384.777			0.0203743
																											WT - Oncovav2						WT - Oncovav2
FIGURE 9j																											LIGHT	-51.0565	Yes	****	7.2e-05		Light	-0.03471	Yes	*	0.0143
																											DARK	-63.8503	Yes	****	4e-06		Dark	-0.01973	No	ns	0.1018
	LIGHT												DARK
WT	430.524	467.591	423.933	494.462	526.077	479.884	458.007	495.105	444.297	455.765	470.396	415.718	551.111	587.358	567.158	608.899	636.026	593.426	624.924	634.442	602.432	648.452	606.064	568.775
Oncovav2	489.13	467.199	448.154	486.654	520.01	519.638	523.908	444.63	439.272	441.685	425.566	403.643	631.874	617.412	562.863	672.17	602.565	599.835	633.847	569.305	598.336	590.835	579.21	568.099
10-m-o	LIGHT							DARK							Data used in the summary shown in Supp figure 18																		Total	-0.02722	Yes	*	0.0499
WT	10.4106	9.47856	9.36598	10.6861	11.8305			14.2444	11.4424	13.4249	13.2301	15.5237			0.384307
Onc	10.6319	11.9086	10.2667	10.4001	11.0388			14.0537	15.401	12.1805	12.8386	14.4021			0.824041
FIGURE 9k
	WT												Oncovav2
Light	0.825854	0.84775	0.825271	0.831125	0.87025	0.849854	0.813104	0.863896	0.813896	0.812167	0.820187	0.854271	0.859042	0.837979	0.815875	0.837396	0.840417	0.869146	0.839583	0.906354	0.878167	0.932229	0.937604	0.890333
Dark	0.907739	0.871913	0.905804	0.890826	0.906174	0.918891	0.902937	0.925229	0.901375	0.897104	0.898417	0.931167	0.885891	0.887848	0.895522	0.877565	0.894196	0.925978	0.920854	0.968938	0.949771	0.969083	0.970708	0.947958
Total	0.866797	0.859831	0.865538	0.860976	0.888212	0.884373	0.858021	0.894563	0.857635	0.854635	0.859302	0.892719	0.872467	0.862913	0.855698	0.85748	0.867306	0.897562	0.880219	0.937646	0.913969	0.950656	0.954156	0.919146
10-m-o	WT							Onc							Data used in the summary shown in Supp figure 18
Light	0.799854	0.761563	0.77575	0.819521	0.773687			0.817229	0.816958	0.807375	0.838896	0.835896			0.014937	*
Dark	0.866938	0.856542	0.874083	0.89475	0.887563			0.89925	0.894312	0.889042	0.862062	0.879896			0.374718
Total	0.833396	0.809052	0.824917	0.857135	0.830625			0.85824	0.855635	0.848208	0.850479	0.857896			0.0207386	*

## Sheet: Fig 10
FIGURE 10b
	WT																L332A/L332A																t test
2 1/2	1211	1537	906.5	1492.5	1189	1221.5	1290.5	1617	1529	1490.5							1451	1678	1500	1133	1224	1536.5	1636.5	1260.5	1395								0.436754
4	1029	824	1313	1036	796	892	1058	1181	1049	1258	1537	1557.5	1067.5	1382	1378		614	745.5	660	691	638	849.5	791	1450	1131	1227.5	944.5	1247.5	865.5				0.0173448	*
6	1329.5	1070.5	1542.5	1281.5	1309	1206	1556.5										1190	1055	1344	1106	1157	1097.5	956	1000	1022.5	1069.5							0.00470787	**
FIGURE 10c
	WT																L332A/L332A																t test
2 1/2	85.165	87.683	123.187	59.914	99.343	88.173	78.641	81.697	68.213	79.698							132.635	132.927	117.478	171.699	150.766	80.197	82.697	78.517	159.211								0.0081442	**
4	68.34	89.48	98.313	52.608	71.034	99.693	85.676	68.995	116.51	92.97	67.712	58.122	44.96	100.578	72.121	68.694	171.171	107.104	169.247	229.862	241.017	99.993	200.16	84.777	85.343	60.7	130.068	83.662	169.838				0.000519174	***
6	59.585	83.684	56.792	65.105	61.581	62.636	59.415	87.573	37.162								103.251	94.012	86.345	111.549	86.448	101.987	99.846	121.827	112.811	136.899							1.701e-05	***
FIGURE 10e
	WT															L332A/L332A															t test
Control	1309	1206	1556.5	1038	1218	1220	1146	1150								1097.5	956	1000	1022.5	1069.5	672.5	852.5	641.5	946	1004						0.000793284	***
HFD	438	426	769.5	544	529	620.5	974	577.5	896.5	428						488.5	541	465.5	353.5	370	347	533.5	594	434.5	477						0.0295271	*
FIGURE 10f
	WT															L332A															t test
Control	62.636	59.415	87.573	37.162	86.089	111.324	122.938	51.872	94.371							101.987	99.846	121.827	112.811	136.899	209.426	190.414	285.312	110.919	103.07						0.00769352	**
HFD	417.939	583.271	122.156	191.02	382.48	247.106	99.04	159.472	88.74	336.454						420.65	444.628	479.741	651.805	572.721	798.916	281.897	203.567	275.317	442.334						0.0216408	*
FIGURE 10g
	WT															L332A															t test
Control	19.3	19.45	21.65	12.45	25.6	31.8	32.75	18.95	27.55							34.3	34.8	35.7	36.45	35.85	42.3	41.75	44.2	31.45	29.95						8.62454e-05	***
HFD	56.7	56.85	36	45	52.35	47.95	32.3	39.85	31.2	52.4						52.5	52.65	55.7	60	56.7	65.8	51.6	43.1	51.2	57.4						0.0163161	*
FIGURE 10i
	WT															Oncovav2															t test
2 1/2	1233	1274	1295	1426.5	1224.5											1260	1097	1397.5	1503												0.793724
4	1058.5	1116	1045	898	1088	1858	1183	1468.5	1346.5	1358	1068.5	1064	1016.5	871.5	1160	1246	1321.5	1290.5	1358	1385.5	1339.5	1783	1243.5	1346	1378.5	1410	1410				0.0190949	*
6	606	975	703	784	663	1240	676	1218.5	1152.5							947	1009.5	1169	919	1152.5	1214.5	1086	1141.5	1289							0.0405783	*
FIGURE 10j
	WT															Oncovav2															t test
2 1/2	49.119	75.124	63.954	47.38	73.795											56.626	46.038	64.286	47.621												0.317764
4	99.378	86.629	124.011	103.4	97.307	103.713	37.121	78.903	68.738	79.952	98.05	95.486	90.767	99.66	103.096	82.107	73.934	52.257	61.085	36.072	57.036	31.696	54.993	50.615	53.257	34.356					2.42256e-05	***
6	139.017	93.703	86.653	106.622	102.305	67.636	79.4	63.418	109.576	104.872	110.59	115.288				131.925	89.081	91.799	129.913	72.143	65.556	59.63	100.121	65.88	60.023	74.035	82.305				0.18187
FIGURE 10l
	WT												Oncovav2												t test
Control	606	975	703	784	663	1267	1226.5	1144	989				947	1009.5	1169	919	1098.5	1438	1736.5	1182	1214				0.0443896	*
HFD	285	560	562.5	494.5	395	705.5	946	853	874.5				1025.5	1011	766.5	975.5	942.5	1138	879	1039.5	1067.5	968.5			0.000832158	***
FIGURE 10m
	WT										Oncovav2										t test
Control	139.017	93.703	86.653	106.622	102.305	79.155	71.497	81.472	91.764		131.925	89.081	91.799	129.913	95.896	55.887	71.669	69.365	92.686		0.809268
HFD	480.897	152.785	339.434	179.861	329.743	140.299	78.351	89.438	112.72		36.915	67.284	66.545	60.94	54.343	56.609	60.149	66.746	78.768		0.00516957	**
FIGURE 10n
	WT										Oncovav2										t test
Control	36.5	24.4	33.85	33	31	23.3	24.2	25.85	26.05		31.85	25.8	25.25	29.75	27.75	19.4	24.15	23.2	27.65		0.224533
HFD	53.4	40.7	46.4	44.15	52.45	34.7	27.6	31.2	34.6		20.6	26.1	25.9	23.85	19.1	21.95	22	26.85	27.15		8.25448e-05	***

[truncated: 19 more sheets: Fig S1, Fig S2, Fig S3, Fig S4, Fig S5, Fig S6, Fig S7, Fig S8, Fig S9, Fig S10, Fig S11, Fig S12, Fig S13, Fig S14, Fig S15, Fig S16, Fig S17, Table S1, Table S2]
